# Supplementary material for: A Pan-Cancer Study of KMT2 Family as Therapeutic Targets in Cancer
Source: J Oncol. 2022 Jan 11;2022:3982226. doi: 10.1155/2022/3982226 (PMC8766195; doi:10.1155/2022/3982226)
Supplement: Supplementary Materials — Supplementary Table 1: the 33 cancer types included in the TCGA pan-cancer data. Supplementary Figure 1: the levels of expression of KMT2 family members in all cancer types available in TCGA pan-cancer data. Supplementary Figure 2: overall survival in patients with renal clear cell carcinoma (KIRC) of KMT2 family members. Supplementary Figure 3: the expression of KMT2s in KIRC. s [file 3982226.f1.zip › 3982226.f1/supplement table1.txt]

ID	KMT2A	KMT2B	KMT2C	KMT2D	KMT2E	SETD1A	SETD1B	ASH1L	Type	CancerType
TCGA-OR-A5JP-01A	0.8929966	3.423165	1.801328	2.180828	2.432755	2.984281	2.199998	2.076275	Tumor	ACC
TCGA-OR-A5JG-01A	1.070579	3.500949	2.169672	1.984987	2.063785	2.952267	2.035195	2.054781	Tumor	ACC
TCGA-OR-A5LG-01A	1.869302	2.892055	2.378821	2.328966	2.801777	3.235351	2.730751	2.205626	Tumor	ACC
TCGA-OR-A5JR-01A	1.60566	3.181398	2.945002	2.66938	2.769234	3.556978	2.708887	2.258089	Tumor	ACC
TCGA-OR-A5KU-01A	1.406199181	3.071825651	1.907651736	1.94468452	2.624636476	3.541510702	2.873497916	1.785788685	Tumor	ACC
TCGA-OR-A5LS-01A	1.534636097	3.536747804	2.51910855	3.184860903	2.330229919	3.635090326	2.618300244	2.013491315	Tumor	ACC
TCGA-OR-A5L9-01A	0.663178323	1.076525825	0.811980914	1.31661701	0.90448882	2.728053051	1.410153223	0.678619608	Tumor	ACC
TCGA-OR-A5JQ-01A	1.206434503	2.368230215	2.169508918	1.638504908	2.369154812	3.289765361	2.130778659	1.740394306	Tumor	ACC
TCGA-OR-A5K4-01A	1.731205152	3.19021247	2.497391064	3.041535357	2.220852279	4.968522721	3.015432904	2.469454992	Tumor	ACC
TCGA-OR-A5JL-01A	1.298430289	2.112470211	2.621070165	2.585129384	2.486149674	2.174372846	2.535592482	2.03268314	Tumor	ACC
TCGA-OR-A5LC-01A	1.159457186	3.454967003	1.871402153	2.146468336	2.163735708	3.321834246	2.109136185	2.181606693	Tumor	ACC
TCGA-OR-A5K2-01A	1.384605872	3.02113977	1.644744939	1.935882522	1.785406631	2.541643065	1.715090263	1.837136306	Tumor	ACC
TCGA-P6-A5OG-01A	2.458763032	2.822983877	1.856038094	1.87296481	3.179306988	2.78911363	2.098477615	1.936854966	Tumor	ACC
TCGA-OR-A5JW-01A	1.752439	3.571506	3.165889	2.886632	2.840507	3.543526	2.823194	2.340754	Tumor	ACC
TCGA-OR-A5KO-01A	1.863404651	3.408518587	2.941974857	2.014355909	3.292941394	3.413157407	2.376955393	2.460189149	Tumor	ACC
TCGA-OR-A5J8-01A	1.480974	2.535369	1.670712	1.785205	2.602551	2.958083	2.355427	1.661831	Tumor	ACC
TCGA-PA-A5YG-01A	1.383225	2.787143	2.664807	2.013624	2.605307	2.846	2.496713	2.244098	Tumor	ACC
TCGA-OR-A5KV-01A	1.396898	2.693304	1.733986	1.820969	2.439214	2.785363	1.732823	2.352438	Tumor	ACC
TCGA-OR-A5L4-01A	1.237388	3.02406	2.625711	2.25884	2.740024	3.025955	1.959099	2.255028	Tumor	ACC
TCGA-OR-A5KX-01A	1.63732	3.550055	2.207838	2.457206	2.808358	3.111625	2.515499	2.038871	Tumor	ACC
TCGA-OR-A5L8-01A	2.189677177	3.59901065	2.698636361	3.086958474	3.18802694	3.379890764	2.876536162	3.079774967	Tumor	ACC
TCGA-OR-A5JO-01A	1.725244	2.435224	1.917509	1.76023	2.631821	2.835238	2.525162	2.131128	Tumor	ACC
TCGA-OR-A5JA-01A	1.796724	3.385912	2.868811	2.436175	2.881591	3.355921	2.612885	2.189978	Tumor	ACC
TCGA-OR-A5LO-01A	1.961036	4.199772	2.639001	2.997894	2.75784	3.043508	2.615492	2.610214	Tumor	ACC
TCGA-OR-A5JM-01A	1.743959	2.825131	1.757014	2.163903	2.247549	2.873848	2.08117	2.434648	Tumor	ACC
TCGA-OR-A5JV-01A	1.382111771	2.770865015	2.617968605	2.17518581	2.670247991	3.228653129	2.641031307	2.7574767	Tumor	ACC
TCGA-OR-A5JB-01A	2.193932	2.780095	1.985619	1.817823	2.70734	2.74898	2.350233	2.85889	Tumor	ACC
TCGA-OR-A5LA-01A	0.8134675	1.509384	1.572341	1.499545	1.684495	2.895108	1.736732	0.9966392	Tumor	ACC
TCGA-OR-A5JE-01A	1.180705	2.887686	1.007449	1.378969	1.114173	2.954702	1.574229	1.689481	Tumor	ACC
TCGA-OR-A5JZ-01A	2.253754	2.857118	2.78667	2.561954	2.440148	3.824349	2.900985	2.700647	Tumor	ACC
TCGA-OR-A5KT-01A	1.546513809	1.713023155	1.541458704	1.94169244	1.861486528	2.632613547	1.63476817	1.928997893	Tumor	ACC
TCGA-OR-A5KZ-01A	1.445610903	3.171138535	2.513771914	2.021114138	2.914206108	2.983897936	2.197652558	2.050089595	Tumor	ACC
TCGA-OR-A5LJ-01A	1.83234	3.459955	2.494944	2.648665	3.322573	2.370009	2.023007	1.837161	Tumor	ACC
TCGA-OR-A5LB-01A	1.417778949	3.688400564	2.836058712	2.667473595	3.144144097	3.696267887	2.907022935	2.248093874	Tumor	ACC
TCGA-OR-A5LT-01A	1.604037682	3.269328982	1.76974654	2.620166762	1.864172039	3.432887313	2.668486845	1.801140448	Tumor	ACC
TCGA-OR-A5LD-01A	1.685021436	3.327939991	1.263402082	2.435801029	1.827396582	3.697619909	2.269262488	1.316739717	Tumor	ACC
TCGA-OR-A5J2-01A	2.186178736	3.271814751	3.450680893	3.589048442	3.613454627	2.995552749	3.005157748	3.749258646	Tumor	ACC
TCGA-PK-A5HB-01A	1.663843	3.6514	2.290837	2.713937	2.962133	3.068996	2.616798	3.216222	Tumor	ACC
TCGA-OR-A5JS-01A	2.22208	3.276521	2.497693	2.992505	2.606875	3.517465	3.078036	2.952188	Tumor	ACC
TCGA-OR-A5K6-01A	1.394769	2.747483	2.249635	1.977732	1.779655	3.151933	1.99378	2.392689	Tumor	ACC
TCGA-OR-A5JY-01A	1.876823553	3.511385172	2.466318679	4.259513512	2.992124896	2.662383907	2.458918577	2.830794771	Tumor	ACC
TCGA-OR-A5JT-01A	1.572299	2.568859	2.56106	2.727151	2.455945	3.681083	2.697101	2.210223	Tumor	ACC
TCGA-PK-A5H8-01A	1.522861365	4.010574243	3.216559462	2.712031316	2.966541987	3.273562351	2.06326997	2.159678176	Tumor	ACC
TCGA-OR-A5JX-01A	1.749869	3.381529	2.516564	2.355593	2.959869	3.298717	2.780962	1.859228	Tumor	ACC
TCGA-OR-A5LK-01A	1.377148132	2.723481577	2.312447849	2.072147736	2.243512498	2.3795	2.629780591	1.463646015	Tumor	ACC
TCGA-P6-A5OF-01A	2.034356443	3.77439591	2.947363713	3.162088102	3.275293099	3.155879586	2.964340673	2.48641397	Tumor	ACC
TCGA-OR-A5JI-01A	1.06505	2.078188	1.409456	1.493434	1.89471	3.23644	1.912835	1.314439	Tumor	ACC
TCGA-OR-A5K5-01A	1.399607	3.174616	1.306994	1.953733	1.199126	2.939994	1.937368	1.648364	Tumor	ACC
TCGA-OR-A5JC-01A	1.460864	3.583717	1.830934	2.436833	1.979767	3.131461	2.635372	1.8369	Tumor	ACC
TCGA-OR-A5KW-01A	1.610060199	2.807593408	2.70206381	2.606693308	2.813193199	3.254094655	2.716657185	2.230192267	Tumor	ACC
TCGA-OR-A5JJ-01A	1.773141173	3.339603866	2.589211549	2.280481038	2.243351488	3.532443617	2.591368441	1.789669432	Tumor	ACC
TCGA-OR-A5JD-01A	1.112090247	2.65554787	1.977274229	1.843935871	1.911833937	2.794327524	2.609344287	1.4971746	Tumor	ACC
TCGA-OR-A5LM-01A	1.165935	3.268264	2.277038	2.47091	2.210337	3.270045	2.893544	1.662127	Tumor	ACC
TCGA-PK-A5HA-01A	1.331212	3.233929	2.322675	1.97608	2.410197	3.16201	2.45747	2.614567	Tumor	ACC
TCGA-OR-A5JF-01A	1.302893	3.116086	2.213323	2.347183	2.434419	3.290138	2.728377	1.727421	Tumor	ACC
TCGA-OR-A5LH-01A	1.159791	2.286258	2.336081	2.145475	2.167478	2.84984	2.671238	1.620062	Tumor	ACC
TCGA-OR-A5K1-01A	1.318845882	2.509650803	2.526661329	2.071963675	2.42088918	3.555616506	2.325563446	1.932697589	Tumor	ACC
TCGA-OR-A5LN-01A	0.9668205	2.698006	1.76739	1.93758	2.305187	2.732121	1.814719	1.451599	Tumor	ACC
TCGA-OR-A5LE-01A	1.613438862	4.039417626	2.23503002	2.357626733	2.862272745	2.875713683	1.963807968	3.257922575	Tumor	ACC
TCGA-OR-A5L3-01A	0.829741	1.663034	1.061412	1.218139	1.358808	2.677204	1.422109	1.074849	Tumor	ACC
TCGA-OU-A5PI-01A	1.943365786	3.189492328	2.659813154	2.718905769	2.958330472	3.657661424	3.04012683	2.404218902	Tumor	ACC
TCGA-OR-A5K8-01A	1.536556851	3.279351567	2.20596594	2.50240891	2.650263023	3.236340548	2.414459534	1.447001027	Tumor	ACC
TCGA-OR-A5K0-01A	1.163259	2.982267	2.134483	1.888494	2.479518	3.825767	2.374787	2.781357	Tumor	ACC
TCGA-OR-A5KY-01A	1.86207982	3.472117642	2.217315816	2.792964262	2.566129321	3.627528636	2.473302691	2.058823384	Tumor	ACC
TCGA-OR-A5J9-01A	1.776548	3.725228	2.426503	3.043717	2.904812	3.657442	3.061819	2.374869	Tumor	ACC
TCGA-OR-A5J1-01A	2.583245	2.618332	2.187905	1.794847	2.651655	3.500696	2.912467	2.736011	Tumor	ACC
TCGA-OR-A5J5-01A	1.596759	4.309426	2.817788	2.661462	2.351383	3.782473	3.014947	1.298938	Tumor	ACC
TCGA-OR-A5L6-01A	1.362743232	2.707477088	1.56253108	1.959126344	2.128032261	3.585810291	1.558495398	1.288206944	Tumor	ACC
TCGA-OR-A5LP-01A	1.5394	3.1908	2.575622	2.68591	2.684891	3.196483	3.024547	2.317906	Tumor	ACC
TCGA-OR-A5K9-01A	1.350401628	3.475302267	2.314848865	2.321552908	2.785849316	3.260836719	2.230255021	2.936298594	Tumor	ACC
TCGA-OR-A5J7-01A	1.634329704	3.277754323	1.951015189	2.368340044	2.584965715	2.624436633	2.193883943	2.143345903	Tumor	ACC
TCGA-PK-A5H9-01A	2.093507	3.124127	2.687248	2.722059	3.099908	3.302223	3.059136	3.1306	Tumor	ACC
TCGA-OR-A5LR-01A	1.635421506	2.737783112	2.11154441	2.80255395	2.125773978	3.628217514	2.579945994	2.333695948	Tumor	ACC
TCGA-OR-A5JK-01A	1.35930605	3.316483293	1.952594733	2.309173906	2.484649901	3.391947104	2.411288427	2.037875248	Tumor	ACC
TCGA-OR-A5J6-01A	1.226903151	2.662395391	2.10866204	1.618196447	2.072829573	2.199466247	1.751363232	1.70933107	Tumor	ACC
TCGA-OR-A5LL-01A	2.111271	2.757104	2.784591	2.273474	2.992094	3.236698	2.868337	2.435541	Tumor	ACC
TCGA-OR-A5K3-01A	0.969782424	2.77194463	2.191585753	1.951831727	1.761261969	3.060412358	1.670059649	1.468651905	Tumor	ACC
TCGA-OR-A5J3-01A	1.716594269	3.314573069	2.706420987	2.703337671	2.88121909	3.438758959	2.805641632	2.126395418	Tumor	ACC
TCGA-OR-A5L5-01A	1.475776	2.249312	1.648245	1.994768	1.958873	3.097397	2.077946	1.786229	Tumor	ACC
TCGA-FD-A3SS-01A	1.950755	3.210391	2.348851	1.823142	3.317919	3.123352	2.104075	2.72952	Tumor	BLCA
TCGA-FD-A43S-01A	1.612759349	2.599677927	1.221525889	1.450428449	2.007957009	2.742157543	2.394438298	1.501695399	Tumor	BLCA
TCGA-UY-A78K-01A	1.83406159	3.304805346	1.77114861	2.120597157	2.594283128	3.387468602	2.67477598	1.758422783	Tumor	BLCA
TCGA-DK-A2HX-01A	2.0195039	3.340028897	2.286760125	2.209269422	3.098893249	2.497729609	2.607222413	3.593183419	Tumor	BLCA
TCGA-DK-A1A3-01A	1.591079702	2.546950318	1.763157887	1.59887018	2.617766601	2.385121905	2.501082552	2.536305728	Tumor	BLCA
TCGA-GC-A6I3-01A	1.245187784	3.422921797	1.26684436	1.45437527	1.58990086	3.224096972	2.32107557	1.212092467	Tumor	BLCA
TCGA-XF-AAMJ-01A	1.537766949	3.02687787	1.946618965	1.823527156	2.955949804	2.95617597	2.639611871	2.313544308	Tumor	BLCA
TCGA-GC-A6I1-01A	1.102714	2.464658	1.250452	1.206133	1.982029	2.71479	2.198528	1.405068	Tumor	BLCA
TCGA-ZF-A9RL-01A	2.265327	3.417463	2.169004	3.341935	2.878576	3.063189	3.148763	2.197952	Tumor	BLCA
TCGA-DK-A3IL-01A	2.146789825	3.722376258	2.162546045	2.581715198	3.224060718	3.492515195	2.825603231	2.373074478	Tumor	BLCA
TCGA-E7-A6MF-01A	3.362712	3.606174	3.310866	3.473761	4.432627	3.407651	3.515906	3.925564	Tumor	BLCA
TCGA-BT-A20R-01A	1.70330177	3.000951561	2.022251202	1.493056846	3.082603857	2.565165843	2.148123091	2.189901792	Tumor	BLCA
TCGA-H4-A2HQ-01A	2.361774475	4.133430164	2.591903722	3.125054334	3.724366975	3.557664539	2.971161297	2.671894428	Tumor	BLCA
TCGA-GV-A3QH-01A	2.140674	4.233494	2.380108	3.544801	3.35561	3.15963	2.994204	2.291171	Tumor	BLCA
TCGA-4Z-AA82-01A	1.914787492	3.978289101	2.406548077	2.947890432	3.494205868	3.230553265	2.674535522	2.821805148	Tumor	BLCA
TCGA-E7-A4XJ-01A	1.779032089	3.439979883	1.676555452	2.299322119	2.784434326	2.881170706	2.373142248	1.6306398	Tumor	BLCA
TCGA-XF-A8HE-01A	1.571138671	3.514992496	3.015409891	2.557824191	3.743239185	3.144485435	3.425574129	2.595324287	Tumor	BLCA
TCGA-XF-A9T0-01A	1.603207	3.220357	1.772008	2.164627	2.799759	3.181317	2.162062	2.23717	Tumor	BLCA
TCGA-FD-A5BT-01A	1.092945419	1.855493239	0.708396809	1.104228571	1.150503271	2.659723576	1.668280496	0.75257359	Tumor	BLCA
TCGA-FD-A3SN-01A	1.959089208	3.3465387	1.921736315	2.376794564	2.944569734	3.593985522	2.726029054	2.630502532	Tumor	BLCA
TCGA-G2-AA3C-01A	1.023300861	2.352615808	1.28536857	1.46330409	1.398560245	2.754810699	2.184802535	1.249587506	Tumor	BLCA
TCGA-HQ-A2OE-01A	1.857768	3.614126	3.433054	3.786425	4.192551	2.796106	3.584641	3.548903	Tumor	BLCA
TCGA-BL-A3JM-01A	2.323187021	3.9442953	2.163097838	3.483943555	2.916569904	3.327240955	3.121524161	2.943430274	Tumor	BLCA
TCGA-XF-AAN3-01A	2.158068	3.202368	2.081043	2.580415	3.84714	2.700675	2.833876	2.746757	Tumor	BLCA
TCGA-FD-A3SR-01A	2.548660754	4.499773577	2.727046033	2.923259352	3.522073792	3.764670284	3.163971985	4.1335611	Tumor	BLCA
TCGA-4Z-AA89-01A	2.110301178	3.236976287	2.482950346	2.423216912	3.814128542	2.925973551	2.668845757	2.331601353	Tumor	BLCA
TCGA-G2-A2EO-01A	1.287688852	2.694741915	1.582251483	1.294840677	2.608788518	2.597797962	1.820231237	1.274881197	Tumor	BLCA
TCGA-ZF-AA5H-01A	1.329523	2.369968	1.58724	1.784804	2.597493	2.780473	2.369989	2.531856	Tumor	BLCA
TCGA-BT-A20V-01A	2.172796673	3.315375688	2.011615086	2.669213303	2.621916565	3.281944053	2.750431101	2.489139199	Tumor	BLCA
TCGA-GC-A3WC-01A	2.36309027	3.226004399	2.289089641	2.839799286	3.1123784	3.230588253	3.116338999	3.229197091	Tumor	BLCA
TCGA-GV-A3JV-01A	1.955985	3.691832	2.004329	2.892326	3.38031	3.138721	2.946081	2.753773	Tumor	BLCA
TCGA-YF-AA3M-01A	2.55079223	2.824520859	1.175367299	1.830187402	2.319009216	2.972663285	3.030316044	1.931750715	Tumor	BLCA
TCGA-FD-A3B5-01A	1.469846	3.397207	2.405809	2.725987	2.802938	3.061121	2.709185	2.75353	Tumor	BLCA
TCGA-BT-A20Q-11A	2.594719047	2.180328411	2.429030723	2.053051167	3.495516592	2.751980214	3.049268123	3.709795556	Normal	BLCA
TCGA-CF-A47V-01A	1.888509	3.769366	1.869821	2.831076	3.264744	3.344139	3.526978	2.24733	Tumor	BLCA
TCGA-GU-A42P-01A	2.188971	3.746519	2.688881	3.562011	3.743568	3.470637	3.528644	3.25368	Tumor	BLCA
TCGA-BT-A20T-01A	1.434444658	2.946668519	1.92837091	2.213740358	3.333739608	3.021300038	2.60285714	2.651992069	Tumor	BLCA
TCGA-GC-A3BM-11A	2.419885115	2.970016516	2.340369185	2.577960041	3.601521787	2.366599441	2.634437864	2.851168015	Normal	BLCA
TCGA-XF-AAN0-01A	1.879899	3.815661	2.681975	1.841499	3.068299	3.195939	2.328129	3.118692	Tumor	BLCA
TCGA-E7-A7DV-01A	1.277912	2.102977	1.281148	1.253611	1.759713	2.531802	1.529453	1.815039	Tumor	BLCA
TCGA-GV-A40E-01A	1.239965	2.985535	1.895167	1.912137	2.371732	2.933542	2.497271	1.820952	Tumor	BLCA
TCGA-FJ-A3Z9-01A	2.079963293	3.375055461	2.006654295	2.569581475	3.189533335	2.609876893	2.556556515	2.017722722	Tumor	BLCA
TCGA-XF-A9ST-01A	1.131754129	3.408193945	1.946370712	2.379828038	1.491800731	3.322576334	2.91321206	2.087194416	Tumor	BLCA
TCGA-FJ-A3ZF-01A	1.865677914	4.028062193	1.957004242	2.740599756	3.527856214	3.004949988	3.011796399	3.105633953	Tumor	BLCA
TCGA-K4-A3WV-11A	2.277589181	3.143314749	2.30333647	2.431892109	3.339340654	3.010033926	2.746917358	2.785872019	Normal	BLCA
TCGA-YC-A89H-01A	1.607491348	3.06088737	1.213167634	1.925137517	2.73389835	2.673881369	2.204265229	1.778569083	Tumor	BLCA
TCGA-CF-A9FM-01A	2.442055571	3.137287234	2.494376557	2.443499014	3.807552944	3.099739461	2.974447268	2.960960635	Tumor	BLCA
TCGA-DK-A1AD-01A	1.38741071	2.561052621	2.321332351	2.117264911	3.502605542	2.46043913	2.348336328	2.860987174	Tumor	BLCA
TCGA-G2-A2EK-01A	2.196120522	3.038067544	2.397098784	2.705953591	3.49237865	2.638689829	2.8766575	3.380163174	Tumor	BLCA
TCGA-E5-A2PC-01A	1.429556944	2.817045547	2.088960555	2.062634138	3.387610803	3.274012042	3.06198944	2.671813398	Tumor	BLCA
TCGA-C4-A0F1-01A	1.378021533	2.911728309	1.533095463	1.927504433	2.505711155	2.458123869	2.422761792	2.903976562	Tumor	BLCA
TCGA-FD-A43N-01A	1.605175	3.13857	2.142592	2.247338	3.346682	2.769825	2.455341	2.136594	Tumor	BLCA
TCGA-BL-A13J-01A	3.516941	2.807125	3.233796	2.145194	4.268555	2.529694	2.096981	4.174205	Tumor	BLCA
TCGA-FD-A3SO-01A	2.375305973	3.371938694	2.60046752	2.11712461	2.999630087	3.454014672	2.315350349	3.548576301	Tumor	BLCA
TCGA-XF-A8HD-01A	1.862034	2.928388	1.418972	2.125166	2.874339	2.945146	2.394941	2.532581	Tumor	BLCA
TCGA-BT-A20X-01A	2.033677125	3.08161801	1.716170255	2.250876721	4.133664309	3.05125078	2.664918651	2.693026255	Tumor	BLCA
TCGA-ZF-AA52-01A	1.314336403	2.529627059	1.37813645	1.236802035	2.097617992	2.952808584	2.165804672	1.678420984	Tumor	BLCA
TCGA-DK-AA76-01A	2.525577406	4.249029352	1.866798024	3.227910538	3.495706798	3.383801091	4.009536061	2.724812477	Tumor	BLCA
TCGA-GV-A3JW-01A	1.736171	3.812753	2.312268	3.104863	3.13384	2.617819	3.017877	3.353105	Tumor	BLCA
TCGA-FD-A3N6-01A	2.157690919	3.247606023	1.873217249	2.894310817	2.468846886	3.043569181	2.916871395	2.916734541	Tumor	BLCA
TCGA-BT-A2LA-11A	1.629491	2.604099	1.735016	1.641843	2.333059	2.428921	1.858469	1.50528	Normal	BLCA
TCGA-CU-A5W6-01A	1.729576136	2.920139436	1.646585878	1.790873309	2.707143743	2.732859882	2.677479615	2.39301569	Tumor	BLCA
TCGA-DK-A2I4-01A	2.459468	3.118074	2.146732	2.599138	3.367664	2.643204	2.533577	3.003766	Tumor	BLCA
TCGA-DK-AA6M-01A	1.590988129	2.780191952	1.286959043	1.735697542	1.827953848	2.568454914	2.571719187	1.36019247	Tumor	BLCA
TCGA-4Z-AA7Y-01A	2.169632879	2.782392094	2.110021851	2.447308332	3.67729763	2.723928813	2.448978859	2.468286103	Tumor	BLCA
TCGA-DK-A3WY-01A	2.494819	3.23834	2.049035	2.265575	3.093567	3.144063	2.327837	2.245846	Tumor	BLCA
TCGA-E7-A3X6-01A	2.292782758	3.000688299	2.183356277	2.482774108	3.617848738	3.271825675	3.378027428	3.081383461	Tumor	BLCA
TCGA-K4-A3WV-01A	1.97718073	3.626204267	2.462220559	2.829815068	3.66366376	3.224717771	2.756510448	2.11798004	Tumor	BLCA
TCGA-DK-A3IQ-01A	1.719537	2.671155	1.863864	2.114682	2.850835	2.724958	2.779361	2.355479	Tumor	BLCA
TCGA-ZF-AA56-01A	1.606434566	2.995110668	1.968625727	2.09401457	2.776812198	2.843587009	2.60935562	2.201307489	Tumor	BLCA
TCGA-CU-A3QU-01A	2.144246863	3.066538803	2.597988786	2.037642457	3.525680357	3.255373283	2.247708952	2.790705587	Tumor	BLCA
TCGA-FD-A6TI-01A	1.604866	2.714026	2.012272	1.958923	2.606156	2.529603	2.191582	2.442103	Tumor	BLCA
TCGA-XF-A9T3-01A	1.946216317	2.960223497	1.769666624	1.76747023	2.582466505	3.137246294	2.474631399	2.066370877	Tumor	BLCA
TCGA-FD-A3B3-01A	1.987771	2.893039	2.04202	2.193562	2.76039	2.605463	2.651461	2.183479	Tumor	BLCA
TCGA-BT-A20U-11A	1.450986878	2.559643106	1.955921856	2.125910254	2.832666996	2.473563045	2.868527202	2.187142486	Normal	BLCA
TCGA-YF-AA3L-01A	1.669422	2.816601	1.431917	1.525031	2.189984	3.207327	2.358207	2.431107	Tumor	BLCA
TCGA-K4-A54R-11A	1.988528	3.360819	2.174448	2.475862	3.622348	2.640955	2.857087	2.664776	Normal	BLCA
TCGA-SY-A9G0-01A	2.462654464	3.190824003	2.620321646	2.409935175	3.637445847	2.864026251	3.09257926	2.948842165	Tumor	BLCA
TCGA-ZF-A9R2-01A	1.683305204	3.921534844	2.192810051	3.103659477	3.332332981	3.269130439	3.934236187	2.525242347	Tumor	BLCA
TCGA-GU-AATQ-01A	1.604412789	3.603191507	1.42695381	2.225851414	2.298490282	3.275405335	3.003182533	2.272195641	Tumor	BLCA
TCGA-FD-A5C1-01A	0.913020858	2.114600301	1.279065352	1.437679403	1.581526467	2.668831197	1.85599536	1.598760997	Tumor	BLCA
TCGA-DK-A2I1-01A	1.415727	2.43099	1.423107	1.516231	2.164712	2.291428	1.709644	1.758459	Tumor	BLCA
TCGA-CF-A5U8-01A	1.801418	3.428012	2.126123	2.400771	2.947379	3.110445	2.586317	2.256433	Tumor	BLCA
TCGA-UY-A9PB-01A	1.621492754	2.939280687	1.427500782	1.839061532	2.601691475	2.772970255	2.419822603	1.694890778	Tumor	BLCA
TCGA-DK-A3X1-01A	1.466807359	3.004121034	1.023628383	1.570968128	2.641638237	3.18904909	2.083067617	1.378883086	Tumor	BLCA
TCGA-DK-A1AC-01A	1.672292	2.732365	1.972008	2.422291	3.451696	2.55606	2.666984	3.267773	Tumor	BLCA
TCGA-FD-A62N-01A	1.395985	2.660462	1.243552	1.482938	1.999746	2.619472	2.137946	1.598601	Tumor	BLCA
TCGA-DK-AA75-01A	1.351884644	3.334510382	1.534730094	2.173156744	2.2880171	3.979320556	2.467329864	1.327810202	Tumor	BLCA
TCGA-XF-A9SL-01A	1.558009953	2.59354003	1.635662612	1.591570069	2.567651459	2.732494219	2.832426076	2.111179197	Tumor	BLCA
TCGA-XF-A9T4-01A	1.859854	2.928291	1.884732	2.213109	3.087515	2.881378	2.752548	2.339223	Tumor	BLCA
TCGA-XF-AAN2-01A	1.712614186	3.273842373	2.467594773	2.516554644	2.983783891	2.525791917	2.74078073	2.791068863	Tumor	BLCA
TCGA-BT-A2LD-01A	2.15232	2.097865	2.045187	2.579621	2.8073	3.159908	1.981739	2.258835	Tumor	BLCA
TCGA-BT-A20N-11A	2.536455354	2.596758643	2.772757465	2.474538792	3.606546085	2.513069886	3.415798105	3.612327841	Normal	BLCA
TCGA-ZF-A9R1-01A	2.151939375	3.369341266	2.26367083	3.030623044	3.34443191	3.49141554	3.373557103	2.627292082	Tumor	BLCA
TCGA-ZF-A9R9-01A	1.725855498	2.673145353	2.192837778	1.255275189	3.381919911	2.446298854	2.625763116	1.833266713	Tumor	BLCA
TCGA-DK-A6AV-01A	1.035863545	4.354702225	1.660348358	2.623350516	2.550856129	3.585113458	3.235180367	2.302014026	Tumor	BLCA
TCGA-XF-AAMY-01A	1.91792175	3.767619717	2.287611598	2.999287953	3.092196744	3.66986557	3.082662822	2.724123143	Tumor	BLCA
TCGA-GU-A763-01A	1.049929	2.789961	0.9955285	1.564355	1.820435	2.915616	2.217562	1.210554	Tumor	BLCA
TCGA-FD-A3B7-01A	2.034077	2.828151	1.596595	2.299914	2.88628	3.242982	2.126122	2.817559	Tumor	BLCA
TCGA-FD-A3NA-01A	1.942091	2.697331	1.492271	2.121995	3.143461	3.240617	2.395547	2.22317	Tumor	BLCA
TCGA-CF-A47T-01A	1.694820363	2.979690183	1.327162983	1.81389224	2.206210341	2.986064509	2.063151851	1.465894266	Tumor	BLCA
TCGA-CU-A0YN-11A	2.418048604	2.312921146	2.524194533	2.065583115	3.262877209	2.718111879	2.604825429	3.489576726	Normal	BLCA
TCGA-BT-A0S7-01A	2.230186375	2.835891358	2.779375274	3.034370502	2.959699068	2.947170641	2.457494473	3.065960417	Tumor	BLCA
TCGA-GC-A3BM-01A	1.975925	3.995189	2.783162	3.059455	3.916552	3.628595	3.914185	3.25742	Tumor	BLCA
TCGA-GD-A3OP-01A	2.309956845	3.641419691	2.481831681	2.693852467	3.705902986	3.015992621	3.123208215	3.343910471	Tumor	BLCA
TCGA-SY-A9G5-01A	1.506856	3.447123	1.909725	2.293421	2.751085	3.245982	3.078502	2.009653	Tumor	BLCA
TCGA-KQ-A41S-01A	1.783732	3.008534	2.52086	1.675224	3.113596	2.74671	2.055541	2.822107	Tumor	BLCA
TCGA-4Z-AA7M-01A	2.330235785	3.883106539	2.656600061	2.732818755	4.049711923	3.703894119	3.527794564	3.504529281	Tumor	BLCA
TCGA-FD-A3SJ-01A	1.421422192	3.920536696	1.900570083	2.429098434	3.33026289	3.442240259	2.592260619	2.965655816	Tumor	BLCA
TCGA-E7-A677-01A	2.274103	3.229912	2.163524	2.700674	4.243775	3.454786	3.059705	2.661895	Tumor	BLCA
TCGA-UY-A8OD-01A	1.518722614	2.524545966	1.861389651	1.725407777	3.01095708	2.672287419	2.66717707	2.155970315	Tumor	BLCA
TCGA-DK-AA6L-01A	2.070105014	3.823364026	2.000824013	2.176664899	3.314246285	3.248046003	2.83862174	2.58525387	Tumor	BLCA
TCGA-GD-A2C5-01A	1.502121221	3.321852488	2.277113919	2.132088549	3.195357065	2.851728582	2.665858188	2.798177286	Tumor	BLCA
TCGA-K4-A4AC-01A	1.20883082	3.01292075	1.405428329	1.60481398	2.24606041	2.907386935	2.116316049	1.500274236	Tumor	BLCA
TCGA-FD-A62O-01A	2.145939962	3.450581715	2.686629623	2.733735754	3.835725553	2.839498872	2.91395766	2.826288314	Tumor	BLCA
TCGA-BT-A2LB-01A	1.234340195	3.320243042	1.791101511	2.521300382	2.636810205	3.019633972	2.957316617	2.329586445	Tumor	BLCA
TCGA-FD-A3N5-01A	2.066719	3.028533	2.646798	2.531916	3.077475	3.101971	2.651022	2.422539	Tumor	BLCA
TCGA-G2-A3VY-01A	2.408479446	4.272351446	2.642571969	3.742177864	3.937556759	3.247518175	3.269747481	3.121351627	Tumor	BLCA
TCGA-DK-A1AA-01A	2.245310989	2.941250531	2.612811962	2.478355168	3.863160993	3.07908532	2.942610819	2.833801632	Tumor	BLCA
TCGA-XF-A9SY-01A	2.370000677	3.835614839	1.481238221	2.227012952	2.603299109	2.726917405	2.656080204	2.11997507	Tumor	BLCA
TCGA-DK-AA6Q-01A	1.882325523	3.136744132	1.866781872	2.771991638	3.610903685	3.425912667	3.225455489	2.385709455	Tumor	BLCA
TCGA-G2-A2EL-01A	3.286780182	3.641919055	3.313160098	3.505621901	3.52456349	3.992102924	2.962413347	3.189151558	Tumor	BLCA
TCGA-E7-A6ME-01A	2.234264	3.465582	2.180476	2.732419	3.442893	3.585508	3.178745	3.085089	Tumor	BLCA
TCGA-HQ-A2OF-01A	2.424853546	3.066209492	2.709311439	3.673618871	3.673964285	3.345150196	2.878481595	3.696052507	Tumor	BLCA
TCGA-FD-A6TF-01A	1.624186	2.940413	1.182192	1.717181	2.19781	3.059746	2.277569	1.98207	Tumor	BLCA
TCGA-FD-A3SP-01A	2.263869	2.856328	2.052286	2.493333	3.061382	3.317423	2.653412	2.64878	Tumor	BLCA
TCGA-BT-A20P-01A	2.112989951	3.018935346	1.660772077	2.727225088	2.85317684	3.574220257	3.052588671	1.673674289	Tumor	BLCA
TCGA-GV-A40G-01A	1.766461073	3.882341945	2.153822309	2.345383987	3.147722574	3.7837113	3.128823174	3.902398723	Tumor	BLCA
TCGA-CF-A47S-01A	1.540744	2.993265	1.516278	1.869617	2.296855	2.9493	2.352197	1.772786	Tumor	BLCA
TCGA-XF-A9T2-01A	1.788789756	3.398389651	1.796940195	2.484744618	3.469878306	3.266221358	2.4696974	1.583597995	Tumor	BLCA
TCGA-CF-A9FH-01A	1.966613679	3.267420901	2.050514241	2.55956236	3.151881473	2.995899903	2.62669898	2.243795619	Tumor	BLCA
TCGA-ZF-AA4X-01A	2.181618718	3.438532974	2.859648678	2.354429032	3.625254527	2.924863101	2.847323163	2.825150149	Tumor	BLCA
TCGA-XF-AAMQ-01A	2.180853	3.697675	2.514527	2.512051	3.810446	3.190265	2.909955	3.158033	Tumor	BLCA
TCGA-CF-A3MH-01A	1.874532769	3.171342539	1.72731508	3.082478327	2.854359898	3.287238617	3.293570798	1.945311126	Tumor	BLCA
TCGA-DK-AA6W-01A	2.398591573	3.688445473	2.374093327	2.619418937	3.503714912	3.923051367	3.325101366	2.568642816	Tumor	BLCA
TCGA-KQ-A41O-01A	2.089796	3.842207	2.424945	3.211944	3.512172	3.071483	2.934997	1.983217	Tumor	BLCA
TCGA-FJ-A3Z7-01A	1.760793	2.898566	1.541621	2.202451	3.015506	2.455928	1.799301	2.007795	Tumor	BLCA
TCGA-S5-AA26-01A	2.276013	3.559488	2.356642	2.784108	3.625666	3.321916	3.0791	2.722338	Tumor	BLCA
TCGA-FD-A3B4-01A	1.849716	3.041344	2.21842	2.534663	3.494253	3.31596	2.802655	2.304235	Tumor	BLCA
TCGA-GC-A3OO-01A	2.315471023	2.785325206	2.151405287	2.324652653	3.434782026	3.033115075	2.966428812	2.981782409	Tumor	BLCA
TCGA-XF-A9SP-01A	1.365826883	2.812964477	1.554872449	1.422181664	2.436819692	2.605809862	2.343889629	1.99952897	Tumor	BLCA
TCGA-FD-A3SL-01A	1.921931	2.80182	1.951261	1.518043	3.03047	2.646281	2.278153	2.494332	Tumor	BLCA
TCGA-FD-A6TB-01A	2.186286	3.783831	2.121003	2.678665	3.586036	3.227154	3.166494	2.559162	Tumor	BLCA
TCGA-FD-A6TA-01A	1.563851828	2.784444874	2.422973431	1.793487432	3.004453661	2.975969144	2.466024122	2.296605466	Tumor	BLCA
TCGA-XF-A8HB-01A	1.500923	3.183827	1.276972	1.964583	2.450528	3.212582	2.50661	2.052035	Tumor	BLCA
TCGA-UY-A8OB-01A	1.11340607	3.021289894	0.925330374	1.320975386	1.462843868	2.582420452	2.025074007	1.249106088	Tumor	BLCA
TCGA-GU-A767-01A	1.090157064	3.630463739	1.13351456	1.437412282	1.720495937	2.974000232	2.594001285	1.42282504	Tumor	BLCA
TCGA-FD-A43U-01A	1.430484136	3.047409178	1.354221063	1.287494081	2.316541248	2.807954778	2.450989889	1.361990979	Tumor	BLCA
TCGA-DK-AA6T-01A	1.973650339	3.303327912	2.191713924	2.298375091	3.191584724	3.136525016	2.324341913	1.893891954	Tumor	BLCA
TCGA-5N-A9KI-01A	1.19989	3.14447	1.83703	1.413661	2.612569	3.400725	2.149294	1.782477	Tumor	BLCA
TCGA-XF-A8HF-01A	1.433413	2.438385	1.388716	0.9541495	2.127281	2.191135	1.644666	1.225269	Tumor	BLCA
TCGA-UY-A78L-01A	1.289777	2.75173	1.710651	1.274352	2.282767	2.66727	1.577029	2.665743	Tumor	BLCA
TCGA-FD-A5C0-01A	1.669148023	3.950546072	2.056148101	2.266215942	2.821267201	3.258261692	3.529628927	3.617434339	Tumor	BLCA
TCGA-UY-A9PE-01A	1.561941939	3.325855717	1.626936554	2.330390462	2.722994688	3.189564946	2.826669671	2.043547694	Tumor	BLCA
TCGA-K4-A6FZ-01A	1.801489958	3.008692791	1.965348534	2.218862422	3.187135311	2.638211487	2.929838411	2.454012609	Tumor	BLCA
TCGA-DK-A3IK-01A	1.7058	3.094405	1.59686	2.665017	2.221035	3.805537	2.816466	2.471914	Tumor	BLCA
TCGA-LC-A66R-01A	2.043757545	2.429640495	1.618247766	1.960997503	2.569359646	2.819211938	2.483202922	1.856523191	Tumor	BLCA
TCGA-GU-A762-01A	1.745614602	2.610677945	0.869648078	1.814357861	1.635467166	2.486320689	2.395607422	1.486148698	Tumor	BLCA
TCGA-BT-A2LB-11A	1.500349	2.72234	2.100403	2.091866	2.851029	2.502366	2.593263	1.983354	Normal	BLCA
TCGA-4Z-AA7O-01A	1.604337244	3.397201242	1.980905613	2.362888099	3.994515669	3.070981077	2.992546548	3.130275242	Tumor	BLCA
TCGA-DK-A6B5-01A	1.834561	3.407062	2.17288	2.355444	2.768256	3.567865	3.456107	2.67365	Tumor	BLCA
TCGA-C4-A0F0-01A	1.45363051	1.736926354	0.948083415	1.087426962	1.617342002	2.146824635	1.905484043	1.423678691	Tumor	BLCA
TCGA-UY-A78N-01A	2.25209	3.49586	2.196718	2.246011	3.764045	2.838737	2.573139	2.110222	Tumor	BLCA
TCGA-G2-AA3F-01A	2.415464	3.795128	2.64221	3.232378	3.46813	3.052385	2.878298	2.925752	Tumor	BLCA
TCGA-ZF-AA53-01A	0.941169761	2.34536129	1.35177946	1.233821853	1.706882054	2.004545538	1.472279196	1.474918967	Tumor	BLCA
TCGA-LT-A8JT-01A	2.080441	3.371864	2.194518	2.83209	3.069511	3.02806	2.827881	2.578336	Tumor	BLCA
TCGA-XF-A8HI-01A	2.104549837	3.637846939	2.452001362	3.074389271	3.797343263	3.1390247	3.637736933	3.313689159	Tumor	BLCA
TCGA-FJ-A3ZE-01A	2.522904	3.453723	2.472928	2.847686	3.867939	3.188445	2.983945	3.306363	Tumor	BLCA
TCGA-FD-A3SM-01A	2.109441167	2.672657434	1.728948588	2.507612165	3.197466561	3.034193322	2.81013894	2.993905067	Tumor	BLCA
TCGA-DK-AA6X-01A	2.065206411	2.594390831	2.582350933	2.746846413	3.377944938	2.97590543	3.372221963	2.640985875	Tumor	BLCA
TCGA-XF-A9SJ-01A	1.036875	2.358003	1.312715	0.9529763	1.672136	2.560147	1.613594	1.842574	Tumor	BLCA
TCGA-CF-A7I0-01A	1.440474556	3.660391586	2.021641452	2.0092398	2.712347617	3.097641568	3.669841858	2.408441333	Tumor	BLCA
TCGA-GD-A3OQ-01A	1.982854784	3.214757218	2.778701831	2.711418194	3.300885519	2.934951963	2.617331469	2.584059249	Tumor	BLCA
TCGA-CU-A0YO-01A	2.132443	2.843118	2.511699	2.677217	3.67831	2.761817	2.856555	2.822267	Tumor	BLCA
TCGA-DK-AA71-01A	1.37942978	2.483280759	1.521957055	2.181610441	2.341663224	2.753123181	2.541742864	2.03406403	Tumor	BLCA
TCGA-CF-A9FL-01A	1.869804738	3.567032586	1.959216579	2.575580759	3.282346726	2.857376889	3.465647652	2.517218595	Tumor	BLCA
TCGA-ZF-AA5N-01A	1.069295664	2.698818079	1.269027046	1.677034721	1.75228193	2.27819635	2.280371365	1.625638571	Tumor	BLCA
TCGA-UY-A9PF-01A	1.856522529	2.810776478	1.89097213	2.235980242	3.188342103	2.859936772	2.258435705	2.343720129	Tumor	BLCA
TCGA-UY-A78P-01A	1.01654423	2.447249395	1.55368065	1.644202705	2.323544647	2.720255211	2.49066366	1.657278534	Tumor	BLCA
TCGA-CF-A1HR-01A	1.721713828	3.100337082	2.033958478	2.168678511	2.572526592	3.243024234	2.805566234	2.48977247	Tumor	BLCA
TCGA-DK-A3IN-01A	1.725173	3.142149	2.319269	2.697342	3.206026	3.205919	2.754205	2.620657	Tumor	BLCA
TCGA-UY-A9PH-01A	1.901885796	3.282591325	1.804457973	1.471785236	2.831691376	2.981483173	1.974878422	1.724721111	Tumor	BLCA
TCGA-GD-A76B-01A	1.136127422	3.06610669	1.455281453	1.838551568	2.611391703	3.006662036	2.335648073	2.048617073	Tumor	BLCA
TCGA-ZF-AA58-01A	1.601531	3.818981	1.791765	1.42548	2.478418	2.805669	1.987571	1.817425	Tumor	BLCA
TCGA-ZF-AA4V-01A	1.809318	2.443908	1.500722	1.998921	2.231837	3.522832	2.523021	2.338004	Tumor	BLCA
TCGA-DK-AA6R-01A	1.456723397	2.972486154	2.039884351	2.051941126	2.863164928	2.659424555	2.198427473	2.440203331	Tumor	BLCA
TCGA-FT-A61P-01A	1.566058587	2.896812122	1.752297356	1.888323372	2.44232971	2.973480501	2.523923348	1.949452635	Tumor	BLCA
TCGA-2F-A9KQ-01A	1.961469	2.966286	2.349568	2.320441	3.333746	2.9008	2.95248	2.691425	Tumor	BLCA
TCGA-K4-A54R-01A	1.837160102	3.130093378	1.794676848	1.922663096	2.825385982	2.901843417	2.550169349	2.018377184	Tumor	BLCA
TCGA-FD-A62S-01A	1.817214196	3.17762266	2.309407981	2.57773533	2.8830174	3.793649564	3.118412139	2.384260819	Tumor	BLCA
TCGA-ZF-A9R3-01A	1.920924	3.305357	1.929623	2.748829	3.554386	2.728005	2.745275	2.414998	Tumor	BLCA
TCGA-BT-A42F-01A	0.9635448	3.478419	1.706624	1.753039	1.977088	2.854886	2.296486	1.926101	Tumor	BLCA
TCGA-K4-A83P-01A	1.923220526	3.238192488	2.186936931	2.30026479	3.325230881	2.93005448	2.978209185	2.452934966	Tumor	BLCA
TCGA-K4-A5RJ-01A	1.949704933	3.336945687	1.972182972	2.090825119	2.856372011	2.552985527	2.372991831	2.823292496	Tumor	BLCA
TCGA-XF-A9SX-01A	1.56807472	2.450408153	1.367270861	1.314500996	2.416276847	3.130087801	2.177172079	1.512288385	Tumor	BLCA
TCGA-KQ-A41N-01A	1.434572507	3.186777289	1.517450324	2.125418452	2.211984141	3.335346428	2.453913374	1.575037888	Tumor	BLCA
TCGA-DK-A1AE-01A	2.291763	3.044273	2.09179	2.645269	3.267759	3.167063	3.058328	2.724805	Tumor	BLCA
TCGA-DK-A3WX-01A	2.384974444	3.650745169	2.250271176	3.389041615	2.986447885	2.833221178	3.199640439	2.366186867	Tumor	BLCA
TCGA-DK-A3WW-01A	1.500387725	2.453993415	1.648645027	1.788156728	2.170600322	2.288966703	1.896162667	1.611691906	Tumor	BLCA
TCGA-XF-A9SK-01A	1.583577032	3.322723151	1.898609946	1.841073323	2.502316405	3.176419086	3.106330041	2.329484285	Tumor	BLCA
TCGA-KQ-A41R-01A	1.741093206	3.505616158	2.098046405	2.755970529	3.122629217	3.115947292	2.92780046	1.92598315	Tumor	BLCA
TCGA-CF-A3MG-01A	1.456620215	3.333259761	2.340632175	2.288398354	3.595808082	3.161034459	2.510026793	2.337872118	Tumor	BLCA
TCGA-CU-A0YR-01A	1.818615902	3.120115553	1.921100468	1.932825479	2.666164166	2.598684095	2.362852725	2.812096628	Tumor	BLCA
TCGA-UY-A78M-01A	1.198443519	3.070991858	1.268881793	1.32542739	2.076486419	2.910971118	1.875870974	1.496169552	Tumor	BLCA
TCGA-CF-A5UA-01A	1.497695	2.624975	0.9150534	1.130099	1.935599	2.851616	1.814608	1.488339	Tumor	BLCA
TCGA-ZF-A9RN-01A	0.977183737	2.849208975	1.991875882	2.299037015	3.35341647	2.784644092	2.566782842	2.717137964	Tumor	BLCA
TCGA-4Z-AA81-01A	1.489461012	3.5388261	1.910868096	2.267030593	2.902301924	3.14592866	2.631681333	2.303550623	Tumor	BLCA
TCGA-E7-A8O8-01A	1.695315	3.415912	1.748242	2.430182	2.894141	2.779822	2.437123	2.156368	Tumor	BLCA
TCGA-BL-A0C8-01B	4.157993722	3.052557064	5.197598101	4.17960184	4.649633352	2.013866604	3.035325097	4.698534279	Tumor	BLCA
TCGA-GC-A3RB-01A	2.235877054	3.019086091	1.746036266	2.537541626	2.921137905	3.756774426	2.536811574	3.30403642	Tumor	BLCA
TCGA-BT-A20O-01A	2.593575587	3.419178418	2.176098227	2.792976683	3.22217164	2.885521874	2.943534977	2.690799932	Tumor	BLCA
TCGA-G2-A2ES-01A	1.596179	2.705761	2.095999	2.133174	2.814516	2.698528	2.322198	2.187208	Tumor	BLCA
TCGA-DK-AA6P-01A	1.715393	4.414854	2.354737	3.65678	3.77707	2.956036	3.005607	3.240883	Tumor	BLCA
TCGA-FD-A43P-01A	2.1493	4.101714	2.395942	2.444381	3.518048	3.285442	3.057227	2.638576	Tumor	BLCA
TCGA-2F-A9KT-01A	1.717668083	3.974674782	2.194413375	2.997426883	3.34656532	3.647031509	2.994674827	2.677226481	Tumor	BLCA
TCGA-CF-A9FF-01A	1.747600052	3.20245197	1.914721057	2.354241054	2.992655232	2.682628662	2.453906482	2.138254834	Tumor	BLCA
TCGA-UY-A9PA-01A	2.080992699	3.441455028	2.481216713	2.812617081	3.068406437	2.677695076	2.833646259	2.583551166	Tumor	BLCA
TCGA-E7-A7DU-01A	1.327703264	3.801917149	1.981921589	2.209939024	3.141565311	3.391862206	2.789693003	2.060246298	Tumor	BLCA
TCGA-2F-A9KW-01A	1.82667935	3.20570276	2.261054296	2.867022611	2.545005453	3.324058608	2.956832143	2.320747227	Tumor	BLCA
TCGA-4Z-AA87-01A	1.150733	4.284908	1.697111	1.691467	2.327555	3.090647	2.097158	1.669189	Tumor	BLCA
TCGA-GU-A42Q-01A	1.8977009	3.397717206	2.353205082	2.671528207	3.40142504	2.922289183	2.692820025	2.527082842	Tumor	BLCA
TCGA-E7-A97P-01A	1.510093917	2.543956031	1.708072083	2.102623491	2.476028771	2.815583725	2.415479539	2.074595771	Tumor	BLCA
TCGA-XF-AAMG-01A	1.958971143	3.29017712	1.901653172	2.24672414	2.680204732	3.673949762	3.078558915	3.220944312	Tumor	BLCA
TCGA-BT-A3PH-01A	1.313024082	2.858429132	2.083697464	2.489476323	2.715553514	2.894507302	2.343170628	2.449406251	Tumor	BLCA
TCGA-ZF-AA4R-01A	1.966953707	3.093107865	2.177486563	2.188146633	3.067241667	3.151735883	2.617239311	3.398281103	Tumor	BLCA
TCGA-ZF-AA5P-01A	1.596938304	2.818216854	1.863007572	1.782861327	2.9364965	2.996032741	2.990294402	2.567506274	Tumor	BLCA
TCGA-DK-A3X2-01A	2.855924475	3.209565076	3.131070668	2.389625524	3.716730914	2.878711222	2.565564274	3.324444427	Tumor	BLCA
TCGA-YC-A8S6-01A	1.841293925	3.568712914	1.707401982	2.393676833	3.300929249	2.847993097	2.688784913	2.132692772	Tumor	BLCA
TCGA-K4-A4AB-01B	1.509185	3.297284	2.222319	2.4695	3.399784	3.410986	3.013861	2.523665	Tumor	BLCA
TCGA-GC-A3RC-01A	2.284344	3.262061	2.474124	2.276883	3.448237	2.906319	2.261068	1.953579	Tumor	BLCA
TCGA-BL-A0C8-01A	2.649478655	2.670468483	3.58328868	3.305756308	3.461753234	2.100296533	2.480572055	3.287609057	Tumor	BLCA
TCGA-GU-AATP-01A	1.473125772	3.502247918	1.540206868	2.104386619	2.590144008	3.133885501	2.559536866	1.713741952	Tumor	BLCA
TCGA-CF-A1HS-01A	1.791252136	3.317153297	2.057368025	2.441448935	3.09418654	2.767953638	2.278026282	2.774310141	Tumor	BLCA
TCGA-ZF-AA4U-01A	1.573164	3.186718	1.984467	2.102857	3.541487	2.760033	2.498717	2.328599	Tumor	BLCA
TCGA-GV-A3QF-01A	2.114356	3.830207	2.157046	2.619763	3.220531	3.043925	2.527786	2.359444	Tumor	BLCA
TCGA-GC-A4ZW-01A	1.884095431	2.731849114	1.744348097	1.93094103	2.256310656	3.486607429	2.713743219	2.450642455	Tumor	BLCA
TCGA-ZF-A9RD-01A	1.19879096	2.031610525	1.47912363	1.370398238	2.349635901	2.523259149	2.553367091	1.948581368	Tumor	BLCA
TCGA-GU-A766-01A	1.429535132	2.609632306	0.882192595	1.862113055	1.670472707	2.747030622	2.144181655	1.329517103	Tumor	BLCA
TCGA-G2-A2EF-01A	2.327864	3.75597	1.867546	2.822496	2.992938	3.14662	2.786482	2.522437	Tumor	BLCA
TCGA-FD-A5BY-01A	1.155763	3.333872	1.725082	1.821754	2.66185	3.278146	2.788157	2.458283	Tumor	BLCA
TCGA-CF-A8HX-01A	1.459226	3.804922	1.989959	3.289916	3.365798	3.347894	3.22437	2.279888	Tumor	BLCA
TCGA-GV-A6ZA-01A	1.914069459	3.515208669	1.930864919	2.644507798	3.074543273	3.408607624	2.935595182	2.434292808	Tumor	BLCA
TCGA-DK-A1A5-01A	2.061047	2.64986	2.39181	2.351048	2.932705	2.932271	2.923024	3.119385	Tumor	BLCA
TCGA-4Z-AA7N-01A	2.655841069	3.504519935	2.759712868	2.936450406	3.950064247	2.796850438	3.326400801	2.824009976	Tumor	BLCA
TCGA-GC-A3RD-01A	2.109081	4.146891	1.628922	2.786689	3.072261	3.33493	2.454095	2.806318	Tumor	BLCA
TCGA-G2-A3IE-01A	2.192448	2.427881	1.972083	2.714737	3.316235	2.476711	2.78205	1.843724	Tumor	BLCA
TCGA-FD-A5BZ-01A	1.715579	3.671176	2.528888	2.312097	2.865065	2.605024	2.64853	2.396686	Tumor	BLCA
TCGA-BT-A3PJ-01A	2.03093	2.324976	1.499098	2.303972	2.648415	2.645708	2.314988	2.677215	Tumor	BLCA
TCGA-CU-A72E-01A	1.727547832	2.850860003	2.348726796	2.334403258	3.264129155	2.806714825	2.571488816	2.100343486	Tumor	BLCA
TCGA-ZF-A9RM-01A	2.64448	3.800116	2.613821	3.144781	3.514755	3.529736	2.877901	3.328738	Tumor	BLCA
TCGA-FD-A6TH-01A	1.609367	3.897489	1.860711	2.052717	2.77877	2.491841	2.575559	2.744707	Tumor	BLCA
TCGA-GD-A3OS-01A	1.950759563	3.617373575	2.492232772	2.448945015	3.515106892	4.342894005	2.849698956	2.940072422	Tumor	BLCA
TCGA-DK-A3IS-01A	1.634972	2.874865	1.815498	2.096798	3.400976	3.411816	3.091492	2.08421	Tumor	BLCA
TCGA-K4-A3WS-01A	2.172072662	3.963335332	2.106844825	2.808115847	2.989960573	3.2287895	3.239185405	2.585806726	Tumor	BLCA
TCGA-GD-A2C5-11A	2.114535	2.903172	2.095723	2.163776	3.010941	2.71442	2.400314	2.506635	Normal	BLCA
TCGA-4Z-AA7R-01A	2.086252497	3.138937569	1.316317081	2.718517634	3.270033393	3.219261769	2.623346256	2.19318395	Tumor	BLCA
TCGA-DK-A6B1-01A	1.400253	3.288592	2.011329	1.595103	2.892931	2.87576	2.581464	2.653005	Tumor	BLCA
TCGA-GV-A3QI-01A	2.516213439	4.110160176	2.787999364	2.763561233	3.803479084	2.900687123	2.443936235	3.947838691	Tumor	BLCA
TCGA-DK-A6AW-01A	1.665458	3.13336	1.679513	1.874299	2.27447	3.016095	2.445702	1.732361	Tumor	BLCA
TCGA-BT-A20W-01A	2.160257964	3.272175951	2.17290332	2.92000022	3.310677817	3.313678121	2.612408816	2.658381144	Tumor	BLCA
TCGA-DK-A3IU-01A	2.091011	3.220005	2.148411	2.381528	3.324873	3.154562	2.538181	2.714496	Tumor	BLCA
TCGA-K4-A5RI-11A	1.848384258	2.839944958	1.808658863	1.946308179	3.135675677	3.010787158	2.984356193	2.137115787	Normal	BLCA
TCGA-GC-A3YS-01A	1.368414	4.023048	1.665879	1.995701	2.159514	3.083797	2.142191	2.573113	Tumor	BLCA
TCGA-4Z-AA7Q-01A	1.569373658	3.277235319	1.778540009	1.975241036	2.730139991	2.468965764	3.014536541	2.201625737	Tumor	BLCA
TCGA-LT-A5Z6-01A	2.656372	3.871595	2.523409	3.308796	3.475297	2.54448	3.130832	3.151012	Tumor	BLCA
TCGA-GC-A3I6-01A	2.65273	2.645015	2.53851	2.865535	3.188698	3.098021	2.914869	2.776679	Tumor	BLCA
TCGA-E7-A5KF-01A	1.637687346	3.236082486	2.419251164	2.945880413	3.819838902	2.960636345	3.286042627	3.434691225	Tumor	BLCA
TCGA-DK-A3IM-01A	2.02001	3.052712	2.063418	2.439869	2.386281	3.462686	2.762601	3.485764	Tumor	BLCA
TCGA-CF-A47X-01A	1.978992	3.725422	2.216236	2.871058	3.270306	3.231036	3.028683	2.622332	Tumor	BLCA
TCGA-BT-A2LA-01A	1.36083079	4.844761726	1.65932055	2.31127334	2.856424304	4.658206028	2.38191284	2.509322713	Tumor	BLCA
TCGA-GV-A3QK-01B	1.502406632	3.032274077	2.563238616	2.854699034	3.234089337	2.68403042	2.60355168	2.354943474	Tumor	BLCA
TCGA-FD-A6TD-01A	1.538502685	2.798879587	1.48593012	1.704195979	2.319229432	2.689140942	2.326875454	1.769301728	Tumor	BLCA
TCGA-XF-AAMX-01A	2.275828481	3.563030125	2.50705194	2.382515556	2.923872018	3.488786674	3.557635976	2.719793444	Tumor	BLCA
TCGA-ZF-A9R5-01A	2.678136	3.681059	2.538245	3.485532	3.552471	3.053059	3.28226	2.869822	Tumor	BLCA
TCGA-XF-A8HC-01A	1.768919078	3.432096177	2.27597837	1.789464775	3.065982225	3.994625958	2.611627462	3.170480031	Tumor	BLCA
TCGA-ZF-A9RF-01A	1.708944701	3.146015131	0.8727612	1.923368612	2.125983919	3.343832832	2.347196482	3.08653298	Tumor	BLCA
TCGA-H4-A2HO-01A	1.406524087	2.398110028	1.720228731	1.77766631	2.546656438	2.174155828	2.149283863	1.865734312	Tumor	BLCA
TCGA-BT-A42E-01A	1.426917324	3.40487698	2.147655839	2.04439238	2.760144219	3.099039073	2.420583129	1.863673875	Tumor	BLCA
TCGA-FD-A5BU-01A	1.042469117	2.786991788	1.734727068	2.059918723	2.674771023	3.18094301	2.714081313	2.294569079	Tumor	BLCA
TCGA-XF-A9T6-01A	1.176549034	1.830965594	1.216459036	1.671194247	1.393499966	3.087961794	2.059364328	1.744081322	Tumor	BLCA
TCGA-ZF-AA4T-01A	1.704271	3.678427	1.872959	2.241192	3.663005	3.38945	2.54576	2.664404	Tumor	BLCA
TCGA-FD-A3B6-01A	1.724804196	3.057604409	1.684097364	1.878613398	2.317682235	3.583150365	2.176136036	1.926529386	Tumor	BLCA
TCGA-4Z-AA80-01A	1.563902972	3.371018542	1.94034231	2.862458599	3.227943233	3.481308445	2.561631827	2.144111776	Tumor	BLCA
TCGA-GC-A6I3-11A	1.348895427	2.701865336	1.154848995	1.377527818	1.875416849	3.090023297	2.498640176	1.30721493	Normal	BLCA
TCGA-XF-A9SW-01A	1.497544062	2.346267837	1.714013514	1.285341498	2.451120455	2.404612631	2.454068259	2.342961619	Tumor	BLCA
TCGA-E7-A5KE-01A	1.98727	3.936472	1.886864	3.23979	3.272656	3.740659	3.479647	3.179385	Tumor	BLCA
TCGA-DK-AA6S-01A	1.609553991	3.373452138	1.880087198	2.177643004	2.768141876	3.078963408	3.082641168	2.66117483	Tumor	BLCA
TCGA-FD-A5BR-01A	2.222680231	3.337738287	1.921849591	1.826706788	2.96149117	2.914389759	2.602580357	2.216622337	Tumor	BLCA
TCGA-FD-A6TC-01A	1.536577621	3.067230228	2.15849871	2.098072012	2.737678965	3.250936175	3.340692636	2.753086738	Tumor	BLCA
TCGA-XF-AAN1-01A	2.149466125	3.537140282	1.956020065	2.727211589	2.917773318	3.222712712	3.314087006	2.239130307	Tumor	BLCA
TCGA-DK-A3IV-01A	2.777580952	3.498106203	2.844409398	2.992869421	3.819594735	4.461412775	3.405324776	3.217764008	Tumor	BLCA
TCGA-PQ-A6FN-01A	1.390839861	2.272331473	0.945967571	0.955194534	1.685942759	3.065938774	2.121129585	1.477756659	Tumor	BLCA
TCGA-K4-A5RI-01A	1.645605	2.807076	1.471475	2.323467	3.034205	2.854061	3.151112	2.487328	Tumor	BLCA
TCGA-ZF-A9R7-01A	1.733824621	3.849807261	2.2546893	2.833035739	3.424964588	3.305222782	3.287810694	2.531491248	Tumor	BLCA
TCGA-XF-A9SM-01A	1.236211256	2.408246337	1.396451593	1.865836383	2.068388113	3.70626441	2.914950039	2.125182114	Tumor	BLCA
TCGA-BL-A13J-11A	2.825725086	2.484842104	2.735494809	2.322781354	3.497373981	2.622314138	3.044418458	3.810052276	Normal	BLCA
TCGA-FD-A6TE-01A	2.203986182	2.797741794	1.925038574	2.376495306	3.281467953	2.589535083	2.632147815	3.15427144	Tumor	BLCA
TCGA-XF-AAME-01A	1.789198	2.808956	1.797214	1.981256	2.915069	2.676009	2.799955	2.397588	Tumor	BLCA
TCGA-BT-A42C-01A	1.272655658	3.278645425	1.939813027	2.812645705	2.518756474	3.566355272	3.179226667	3.117356161	Tumor	BLCA
TCGA-CF-A47Y-01A	1.929332	3.166169	1.976443	2.277556	3.065814	2.799595	2.193284	1.992189	Tumor	BLCA
TCGA-E7-A519-01A	1.756440844	2.316064003	0.705862711	1.200893811	1.132718653	3.365935548	2.13786034	0.924072568	Tumor	BLCA
TCGA-FD-A43Y-01A	1.540668647	2.784604563	1.501131813	2.201748075	2.473880416	3.43904295	2.171741531	2.127008568	Tumor	BLCA
TCGA-BL-A5ZZ-01A	1.510233	2.640081	1.650527	1.92696	2.730427	2.80319	2.467563	1.919695	Tumor	BLCA
TCGA-CF-A3MF-01A	1.493612607	3.631225276	1.423773229	1.937395037	2.524738917	2.441974086	2.774928983	0.911589699	Tumor	BLCA
TCGA-FD-A3B8-01A	2.401208012	2.93819884	2.394661376	2.936110555	3.338957197	2.798723803	2.951768367	2.928222526	Tumor	BLCA
TCGA-BL-A13I-01B	3.973629328	2.999829101	4.427702239	4.141870589	4.192904802	2.557009528	3.532471301	4.255242316	Tumor	BLCA
TCGA-DK-A1A7-01A	1.440546	3.002043	1.404525	2.886821	2.412841	3.328295	1.732973	1.956014	Tumor	BLCA
TCGA-DK-A1A6-01A	1.558803	3.130671	1.760386	2.565367	3.043466	3.00797	3.090787	2.037009	Tumor	BLCA
TCGA-DK-A6B2-01A	1.985666847	3.376266822	2.088321907	2.678806769	2.981262717	2.921859687	2.911119112	2.146306479	Tumor	BLCA
TCGA-DK-AA74-01A	1.053888313	1.990384549	0.746913847	1.12271873	1.807225347	2.455852536	1.995972022	1.057573468	Tumor	BLCA
TCGA-ZF-AA4N-01A	2.116971286	2.872439924	1.8544909	2.00617626	3.393340675	2.55147088	2.820364012	2.17343536	Tumor	BLCA
TCGA-BT-A0YX-01A	1.799639	2.501345	1.966167	2.370011	2.258641	2.778507	2.581706	2.379958	Tumor	BLCA
TCGA-R3-A69X-01A	2.060483	3.183837	2.176787	2.410701	3.190032	3.161453	2.733719	3.104909	Tumor	BLCA
TCGA-XF-AAMW-01A	1.554115316	3.075474247	1.990837229	2.372818398	3.101591935	2.627690955	2.299689318	2.445612508	Tumor	BLCA
TCGA-C4-A0EZ-01A	2.145686442	3.115234658	2.614086959	1.961269545	2.995510668	3.611113275	2.5048472	2.580193058	Tumor	BLCA
TCGA-E7-A678-01A	1.801238	2.738075	1.427466	1.829383	2.18384	2.81454	2.456356	1.864361	Tumor	BLCA
TCGA-G2-A3IB-01A	1.102899	3.052419	1.970856	2.400038	2.824492	2.818993	3.075329	2.379283	Tumor	BLCA
TCGA-BL-A13J-01B	4.743801972	3.287846029	4.59183521	3.666645448	5.138039889	2.553678918	3.052184712	5.359087319	Tumor	BLCA
TCGA-DK-A3IT-01A	2.284852	3.209272	2.417424	2.678191	3.03988	2.793837	2.799095	2.890922	Tumor	BLCA
TCGA-MV-A51V-01A	1.980697	3.569288	1.989256	2.432899	2.640466	2.67327	2.214394	2.665801	Tumor	BLCA
TCGA-UY-A78O-01A	1.360506657	3.138721781	1.694010502	1.627722001	2.346452481	2.87335163	2.309352659	1.752261287	Tumor	BLCA
TCGA-FD-A6TK-01A	1.802360343	3.258881766	1.536909546	2.226623388	2.360370604	2.622951788	2.8059719	1.855031199	Tumor	BLCA
TCGA-4Z-AA83-01A	2.098954995	3.551007804	2.020786048	2.792536431	3.32934365	3.074515985	3.013756727	2.19156636	Tumor	BLCA
TCGA-DK-A2I6-01A	1.554233	2.893665	1.67658	2.180237	1.876461	3.219074	2.125174	2.934752	Tumor	BLCA
TCGA-XF-AAN4-01A	2.034723708	2.747412934	2.154122963	2.083872019	3.091056387	2.699099147	3.214104752	2.777572017	Tumor	BLCA
TCGA-GD-A3OP-11A	1.774182103	2.956874452	2.333808776	2.231382364	3.193478262	2.60184552	2.929386268	2.498640682	Normal	BLCA
TCGA-BT-A20R-11A	2.588068	2.582764	2.944721	2.423753	3.552401	2.194116	3.373937	3.656606	Normal	BLCA
TCGA-CF-A27C-01A	1.767164	3.716173	2.515364	3.225354	3.478966	3.421992	3.168383	2.683563	Tumor	BLCA
TCGA-5N-A9KM-01A	1.192587	2.252593	1.777937	1.279601	2.709894	2.025865	2.279715	2.1312	Tumor	BLCA
TCGA-BT-A20U-01A	2.275089947	3.027722011	2.219270033	2.682323809	3.88494092	3.105529617	3.181965409	2.790399137	Tumor	BLCA
TCGA-YC-A9TC-01A	1.478982895	2.829783392	0.671867091	1.684914492	2.28139569	2.866191696	2.607249728	2.097002347	Tumor	BLCA
TCGA-E7-A6MD-01A	2.004967981	3.735625449	2.641839265	2.830107495	3.552124241	3.230272136	3.09249862	2.439567417	Tumor	BLCA
TCGA-K4-A5RH-01A	1.848695	2.870447	1.82109	2.181545	2.521822	3.105247	2.601354	2.823094	Tumor	BLCA
TCGA-XF-AAMH-01A	1.19924	2.314086	0.8538866	1.017651	1.506987	2.732878	1.57083	0.9547999	Tumor	BLCA
TCGA-DK-A1AB-01A	1.930696	3.544672	2.608772	2.723958	3.837145	2.920186	2.730258	3.31171	Tumor	BLCA
TCGA-E5-A4TZ-01A	2.217453333	4.191809979	2.273520132	2.865626736	3.138755044	3.450699801	3.720555096	2.583294082	Tumor	BLCA
TCGA-FD-A43X-01A	1.453272	3.992181	2.128191	2.17338	3.479014	3.374861	2.844197	2.480574	Tumor	BLCA
TCGA-XF-A9SU-01A	1.073857043	2.971677415	1.358017297	1.568719374	1.94604367	3.09291844	2.220581005	1.500573844	Tumor	BLCA
TCGA-BT-A20N-01A	2.044823	3.797868	1.996895	2.542526	2.754144	3.179137	2.213383	3.560033	Tumor	BLCA
TCGA-BT-A20J-01A	1.878050214	3.487334541	1.826922099	2.406771768	2.722007321	3.126081597	3.183797376	2.577106956	Tumor	BLCA
TCGA-E7-A4IJ-01A	1.469731609	3.940543456	2.252115847	2.292034723	3.575245873	3.466459969	3.027206299	2.611728673	Tumor	BLCA
TCGA-CF-A47W-01A	1.453607631	2.623015227	1.153146279	1.364008662	2.165712206	3.101976785	2.231025977	1.529524538	Tumor	BLCA
TCGA-XF-A9SV-01A	1.438249019	3.20005918	1.931323984	2.16088106	2.631593172	2.649538604	2.6257514	2.374945936	Tumor	BLCA
TCGA-K4-AAQO-01A	2.171781	3.104453	2.134217	1.832776	3.215503	2.810723	3.087501	3.348137	Tumor	BLCA
TCGA-CU-A3YL-01A	2.153057	4.555978	2.305869	2.765504	2.923446	3.41319	3.464189	2.380009	Tumor	BLCA
TCGA-DK-A2I2-01A	1.677367	2.3151	2.067742	1.531994	2.699181	2.705692	1.820143	2.211832	Tumor	BLCA
TCGA-4Z-AA84-01A	2.266359372	4.1043378	2.351556128	2.122204052	2.832997968	3.432647677	2.422664051	1.689302071	Tumor	BLCA
TCGA-DK-A1AF-01A	2.061287142	2.77961395	2.52837316	2.635309389	3.409371237	2.86218432	2.742267404	2.608835203	Tumor	BLCA
TCGA-E5-A4U1-01A	1.476256338	3.789612523	1.215882275	1.972007264	2.138898443	4.210856047	2.997624923	1.629784275	Tumor	BLCA
TCGA-BT-A20Q-01A	2.098313096	2.927955158	2.385818862	2.334254413	3.789543544	2.973519884	2.78154375	2.685357712	Tumor	BLCA
TCGA-ZF-A9R4-01A	1.954865	3.600049	2.28463	3.026728	3.284144	2.93262	3.169462	3.951943	Tumor	BLCA
TCGA-KQ-A41Q-01A	1.76242373	3.493617712	1.575980979	2.528198007	2.938918657	2.960409934	2.539895222	2.925957038	Tumor	BLCA
TCGA-E7-A8O7-01A	2.420734	3.319096	2.523593	3.096831	3.497439	2.943178	3.014249	2.942851	Tumor	BLCA
TCGA-ZF-AA4W-01A	1.395453038	2.862489735	1.549749035	1.169342208	2.150278309	2.591893713	2.349251625	1.699577278	Tumor	BLCA
TCGA-XF-AAN7-01A	1.826119222	3.300653096	1.706810339	2.433728894	3.34602439	2.938460546	3.071567394	2.927990538	Tumor	BLCA
TCGA-XF-A8HH-01A	1.945339842	3.303335279	2.065898558	2.164380306	2.982549274	2.924727094	2.698577251	2.506511069	Tumor	BLCA
TCGA-FD-A5BX-01A	0.9787716	2.307476	0.9181196	1.545351	1.398915	2.624466	2.292389	1.116711	Tumor	BLCA
TCGA-ZF-A9RE-01A	2.678763121	3.419397227	2.869403348	3.071586814	3.631625221	3.180763159	3.303315461	3.364231444	Tumor	BLCA
TCGA-FT-A3EE-01A	1.865723	3.083948	2.157871	2.439405	3.077479	2.905174	2.219954	2.798409	Tumor	BLCA
TCGA-XF-A9T5-01A	1.413504029	2.755406873	1.860500513	1.91496458	3.079344589	3.192066523	2.463085605	2.107973588	Tumor	BLCA
TCGA-XF-AAML-01A	1.694908175	2.386965886	1.569948206	2.117309843	2.476428272	3.549579475	1.990549482	2.0099363	Tumor	BLCA
TCGA-BT-A3PK-01A	1.698882	2.779239	2.034637	2.721193	2.739125	2.951254	2.695736	2.27542	Tumor	BLCA
TCGA-CF-A3MI-01A	1.633999577	2.95040694	1.43084165	1.605590885	2.552834251	2.575000087	2.64928739	1.720570104	Tumor	BLCA
TCGA-E7-A541-01A	1.665919307	4.019315126	2.557643303	2.337487314	3.224782455	3.228167065	2.395584085	2.16500611	Tumor	BLCA
TCGA-ZF-AA54-01A	1.687584271	3.164955534	1.690221603	2.291627481	2.687870925	2.783234906	2.41892748	2.255953738	Tumor	BLCA
TCGA-CU-A0YR-11A	2.657619044	2.685018185	2.583695116	2.37309509	3.769801631	2.816786613	3.115467655	3.436237423	Normal	BLCA
TCGA-XF-AAMZ-01A	1.477782044	3.474663531	1.567997852	2.291968968	2.051312247	3.35793813	2.705521936	2.139370789	Tumor	BLCA
TCGA-CF-A8HY-01A	0.973114472	2.770198537	0.761618868	1.3312973	1.646543348	2.719056684	2.395390342	1.461796684	Tumor	BLCA
TCGA-GV-A3QG-01A	2.072199	2.912056	2.122008	2.495696	3.373476	2.847893	2.582202	2.694658	Tumor	BLCA
TCGA-DK-A6B6-01A	1.768383531	3.20374518	2.251196574	2.744295208	3.394710827	2.538006026	2.441632734	2.325285372	Tumor	BLCA
TCGA-DK-A6B0-01A	1.730067	2.921696	1.6831	1.631892	2.676465	3.161607	2.605184	1.853599	Tumor	BLCA
TCGA-E7-A97Q-01A	2.196843807	3.582740568	2.603786663	3.202018768	3.387987974	3.233547441	3.216545481	2.92882219	Tumor	BLCA
TCGA-2F-A9KP-01A	2.367859	3.638058	2.30018	2.923597	3.627601	3.397971	3.210336	3.09845	Tumor	BLCA
TCGA-FD-A62P-01A	1.443243785	3.462915722	1.878756134	2.183445386	2.609984243	3.062056046	3.009413705	1.651775241	Tumor	BLCA
TCGA-XF-A8HG-01A	1.627169	3.245611	2.670633	1.91931	3.359089	2.319341	1.664783	2.850533	Tumor	BLCA
TCGA-4Z-AA86-01A	2.033710708	3.185272221	1.874915904	2.051234938	2.791773005	2.737956291	2.578106417	2.437220337	Tumor	BLCA
TCGA-GD-A6C6-01A	1.16430792	1.612426684	0.634294101	0.856998183	1.178275025	2.986490263	1.681272426	0.61889543	Tumor	BLCA
TCGA-G2-A2EJ-01A	1.635114	3.152138	2.056991	2.574761	2.526421	2.784658	2.566586	2.360855	Tumor	BLCA
TCGA-UY-A9PD-01A	1.461842245	3.280256501	1.953354643	1.530282245	2.708529892	2.990422431	2.429687933	2.255908684	Tumor	BLCA
TCGA-S5-A6DX-01A	1.31100494	2.420199641	1.349982017	1.283795287	1.688889173	3.190786817	2.253220947	0.930605221	Tumor	BLCA
TCGA-FD-A3SQ-01A	2.126007181	3.014627005	2.501071978	2.356148186	3.937464453	3.152643752	2.773660331	3.055446043	Tumor	BLCA
TCGA-DK-AA77-01A	2.149996	3.126541	2.459678	2.556488	3.533798	3.062436	3.092932	2.617358	Tumor	BLCA
TCGA-BL-A13I-01A	2.606182	3.032807	3.012204	3.792449	2.755372	3.19449	3.39797	2.835716	Tumor	BLCA
TCGA-K4-A6MB-01A	1.894818982	3.70246145	2.037102986	2.676722428	2.839577707	3.663810053	2.906926318	2.850434964	Tumor	BLCA
TCGA-ZF-AA51-01A	1.467911528	3.137133711	1.70265991	1.701999598	2.493992757	2.298814211	1.957787285	2.510300977	Tumor	BLCA
TCGA-E7-A7PW-01A	1.639108023	4.717644088	2.031696019	2.516552982	2.989064761	3.273777155	3.781387705	2.453066791	Tumor	BLCA
TCGA-E7-A85H-01A	1.225394473	3.822281318	2.246789664	2.795818192	2.810856095	3.394152645	3.123303172	2.687668451	Tumor	BLCA
TCGA-GC-A3WC-11A	2.615241065	2.934843489	2.299651208	2.077180821	3.59403519	2.785767797	3.136349253	3.054292448	Normal	BLCA
TCGA-XF-AAMR-01A	1.811438	2.843335	2.502218	2.143609	3.314882	3.112071	3.135376	3.134364	Tumor	BLCA
TCGA-FD-A6TG-01A	2.291845	3.602502	1.96093	2.37851	2.766155	3.163064	3.087724	2.522923	Tumor	BLCA
TCGA-2F-A9KO-01A	2.115455292	3.353594221	1.537343423	2.686512687	3.433736165	2.784512776	3.237060405	3.267345677	Tumor	BLCA
TCGA-HQ-A5ND-01A	1.883910261	3.062791063	2.200762817	2.110619143	3.27983242	3.324737997	2.458887799	2.868832063	Tumor	BLCA
TCGA-G2-AA3B-01A	1.497446131	2.823060025	1.650235502	1.814843282	2.75076025	2.754265242	2.401916146	1.808266741	Tumor	BLCA
TCGA-PQ-A6FI-01A	1.530537981	2.966887017	0.894537485	2.397718308	2.438824918	3.178508021	2.466785931	1.968172097	Tumor	BLCA
TCGA-C4-A0F7-01A	2.111155	2.707207	1.251925	2.804521	3.475467	2.841543	2.584986	2.549755	Tumor	BLCA
TCGA-FD-A5BS-01A	1.500163931	2.643066462	1.45154273	1.294471673	2.421694931	2.648682163	2.029537913	1.424286169	Tumor	BLCA
TCGA-GV-A3JX-01A	2.387354	3.434024	2.611477	3.223688	3.742733	2.858925	3.349619	3.286292	Tumor	BLCA
TCGA-XF-AAMT-01A	1.548632	2.809356	1.58437	2.399508	2.443941	3.031674	2.787093	2.483499	Tumor	BLCA
TCGA-XF-A9T8-01A	1.496827058	2.65941002	1.856500394	1.81633667	2.626020915	2.661667351	2.642356472	2.573456502	Tumor	BLCA
TCGA-BT-A20W-11A	2.277096459	2.638640586	2.266103094	2.37815206	3.589551079	2.741215888	2.626062809	2.912030708	Normal	BLCA
TCGA-4Z-AA7S-01A	1.709201373	3.365810596	2.576786666	2.452632447	3.41772356	3.167670172	2.644827466	2.588542562	Tumor	BLCA
TCGA-XF-A9SH-01A	1.780416395	3.464004981	2.01361669	2.136179717	2.8030047	2.693633572	2.681255253	2.189636661	Tumor	BLCA
TCGA-DK-A1AG-01A	2.458428	3.56793	2.216299	3.00888	3.63854	3.491163	3.352131	2.451568	Tumor	BLCA
TCGA-GD-A3OQ-11A	2.737879699	3.107891165	2.805858872	3.119588064	3.749973422	2.830945944	2.903624453	3.458841406	Normal	BLCA
TCGA-2F-A9KR-01A	2.011945428	3.713835798	5.732401823	2.99650018	4.52986134	3.280136852	3.38686242	3.061010787	Tumor	BLCA
TCGA-DK-AA6U-01A	2.005242	2.969351	2.195913	2.872142	2.988715	3.499542	3.233419	2.412022	Tumor	BLCA
TCGA-C4-A0F6-01A	2.37590032	3.448997745	2.748032418	2.506709127	3.667547044	2.832526185	2.727160366	2.612296318	Tumor	BLCA
TCGA-K4-A3WU-01B	2.230003	3.331923	2.255756	2.534795	3.096924	3.012899	2.918433	2.644957	Tumor	BLCA
TCGA-CU-A0YN-01A	1.875482054	3.047985898	2.396750501	2.198412865	2.942491184	3.33429349	2.444345797	2.654801056	Tumor	BLCA
TCGA-FJ-A871-01A	1.303132	2.811439	1.145634	2.040741	2.402185	3.226627	2.437689	1.510724	Tumor	BLCA
TCGA-G2-A2EC-01A	2.09581482	2.564592167	2.198748971	2.545856684	3.176495802	2.590746317	2.71715614	2.529375253	Tumor	BLCA
TCGA-FD-A5BV-01A	1.678760222	2.81799405	1.924246594	1.967082087	2.803239005	3.316306138	2.1605537	1.788069585	Tumor	BLCA
TCGA-E7-A7XN-01A	1.643795325	3.116405153	1.998498194	2.652557795	2.454362604	3.017508056	2.748496075	2.087721795	Tumor	BLCA
TCGA-GU-A764-01A	1.379627769	3.070201523	1.954535418	1.761564032	2.286356805	2.939397058	2.329503692	1.662357529	Tumor	BLCA
TCGA-XF-AAN8-01A	1.122676321	2.368072478	1.2481966	1.38092905	2.332349465	2.454885784	1.910831548	1.530836322	Tumor	BLCA
TCGA-XF-A9SZ-01A	1.284445898	3.456415542	1.351210709	1.597794219	2.259431857	2.637313365	2.94649028	1.622138424	Tumor	BLCA
TCGA-GU-AATO-01A	1.225277252	2.605800686	1.252908483	1.209561423	1.572227683	2.801688206	2.024501027	1.842728029	Tumor	BLCA
TCGA-ZF-A9RC-01A	1.76596253	3.610325754	1.596245186	2.558744715	2.480306731	3.202754559	2.907442369	2.257459164	Tumor	BLCA
TCGA-ZF-A9R0-01A	1.740434379	3.360531973	1.883365132	1.468968038	2.796895366	2.922154633	2.178284404	2.219052029	Tumor	BLCA
TCGA-KQ-A41P-01A	1.961035862	3.248592704	1.680921159	2.159059054	2.481339026	2.631978806	2.394866517	2.050005959	Tumor	BLCA
TCGA-4Z-AA7W-01A	0.845037708	2.641204255	1.200981848	1.072197764	1.518930176	2.470184578	2.718504356	1.71676951	Tumor	BLCA
TCGA-HQ-A5NE-01A	1.875355	3.129616	2.077009	2.123468	2.911574	2.704902	2.379128	2.421163	Tumor	BLCA
TCGA-CU-A3KJ-01A	2.012036	3.661303	2.979523	2.708181	3.183678	2.458194	2.606347	3.744756	Tumor	BLCA
TCGA-UY-A8OC-01A	1.070013376	2.547003662	1.452794491	1.437718397	2.042141584	2.432695211	1.729965248	1.39974205	Tumor	BLCA
TCGA-E7-A3Y1-01A	2.223658	3.474289	2.057078	2.705056	3.262004	2.968996	2.901636	2.555401	Tumor	BLCA
TCGA-XF-AAN5-01A	2.035535623	2.774071971	2.136065813	1.823420184	3.186155972	2.231808954	2.0554341	2.006073683	Tumor	BLCA
TCGA-G2-AA3D-01A	2.345916396	3.401756412	1.947515044	2.77215093	3.162067917	3.145816822	2.811617889	2.146375982	Tumor	BLCA
TCGA-GU-A42R-01A	1.660229	4.353979	2.288262	2.98751	3.386341	2.848706	2.709257	2.708088	Tumor	BLCA
TCGA-XF-A9SI-01A	2.052671347	3.521417653	2.282368685	2.572187785	3.020132735	2.832515775	2.816062465	2.109955128	Tumor	BLCA
TCGA-GV-A3JZ-01A	1.961572067	3.422454583	2.239883169	2.037561784	3.047140024	3.33556925	2.091462695	2.500315646	Tumor	BLCA
TCGA-E9-A1NI-01A	1.474655067	2.311615208	2.305728357	2.502721148	3.151906559	3.176277843	2.795735115	2.966858062	Tumor	BRCA
TCGA-A1-A0SP-01A	2.293122395	2.954930001	2.282931973	2.684528538	3.362647754	3.18430413	2.400693705	2.772009672	Tumor	BRCA
TCGA-BH-A1EU-11A	3.715891482	2.69444996	3.863340212	3.278993694	4.512740889	2.812047974	3.14407693	4.328368274	Normal	BRCA
TCGA-A8-A06X-01A	1.83450442	2.685540488	2.133221353	2.736478127	2.976642364	2.713534578	2.871151635	3.644371338	Tumor	BRCA
TCGA-E2-A14T-01A	2.485065	2.670831	2.902894	3.588203	3.715883	3.803159	2.791981	3.534388	Tumor	BRCA
TCGA-AC-A8OS-01A	2.819311588	3.94657365	3.989055791	3.430767064	3.309513073	3.067761199	3.632249351	3.481934335	Tumor	BRCA
TCGA-A8-A09K-01A	2.633202349	3.079447655	3.393272646	3.419059344	4.503615983	3.569420709	3.422766373	4.43120553	Tumor	BRCA
TCGA-OL-A5RY-01A	1.640367115	2.299383056	1.698790591	1.757877722	2.28684471	2.740938842	2.291111122	2.381923096	Tumor	BRCA
TCGA-BH-A0DG-01A	2.301008056	2.903783246	2.829698567	2.938145161	3.522728943	2.877691049	2.918157637	3.58435936	Tumor	BRCA
TCGA-B6-A0I9-01A	2.405934362	3.119875608	2.886880463	3.362280166	3.11439161	2.882407806	3.260608967	4.058542126	Tumor	BRCA
TCGA-A2-A0CP-01A	2.125671944	2.539037966	2.207806097	2.445286238	2.980396432	3.204721096	2.59712937	2.516500843	Tumor	BRCA
TCGA-A8-A07S-01A	2.628269	2.547834	3.048207	2.79047	3.890598	3.265233	2.818881	4.617197	Tumor	BRCA
TCGA-AO-A12H-01A	2.296846	2.529189	2.348887	2.527541	3.45509	2.713952	2.788474	2.983582	Tumor	BRCA
TCGA-BH-A203-11A	3.509076545	2.552026444	3.670486787	3.06709257	4.33335039	2.52922717	3.098909963	4.107413692	Normal	BRCA
TCGA-AR-A1AU-01A	2.484503337	3.23808558	3.114109702	3.291741604	3.830810645	2.830193201	3.209992675	3.925344756	Tumor	BRCA
TCGA-D8-A1X9-01A	2.809802	3.260543	3.481212	3.514749	3.983422	2.775664	3.146062	3.850881	Tumor	BRCA
TCGA-E9-A1RH-11A	2.552749	2.107526	2.773278	2.367344	3.420109	2.235759	2.478478	3.639819	Normal	BRCA
TCGA-A8-A07R-01A	2.391993117	3.163661985	2.900793971	2.605953971	3.011727052	2.555053375	2.738148667	3.002656192	Tumor	BRCA
TCGA-AO-A12C-01A	2.349207777	3.240015345	3.15073833	2.658124468	3.85311135	2.991848854	2.902197397	3.991259416	Tumor	BRCA
TCGA-V7-A7HQ-01A	1.211679733	1.859844116	1.188916813	1.194121583	1.510039724	3.527183039	2.298018958	1.387443831	Tumor	BRCA
TCGA-A2-A1FZ-01A	2.980041245	2.849506162	3.346629396	2.942383026	3.562671732	2.756430517	2.813833024	4.585765938	Tumor	BRCA
TCGA-AR-A251-01A	3.062163	3.607724	3.647798	2.741574	4.207842	2.449272	2.194371	3.760107	Tumor	BRCA
TCGA-BH-A18J-11A	3.267588066	2.960552909	3.380761028	3.413883304	4.145149036	3.136171731	2.955613533	3.82803366	Normal	BRCA
TCGA-EW-A1PF-01A	2.503225	3.302057	3.469278	3.638779	3.634934	2.956584	3.410332	3.53917	Tumor	BRCA
TCGA-BH-A18T-01A	2.956495933	2.48532274	2.486049832	3.354207507	3.747099503	3.182734755	3.063811636	3.781212813	Tumor	BRCA
TCGA-AR-A24S-01A	3.13947594	2.456413457	3.567554987	3.476726205	4.372471001	2.276064387	2.627011604	3.540964475	Tumor	BRCA
TCGA-AN-A041-01A	1.901478	2.928745	3.073101	3.268085	3.748543	2.817353	3.181116	3.680498	Tumor	BRCA
TCGA-BH-A0E0-11A	2.273910524	2.580909162	2.347522578	2.433958329	2.910587245	2.736600715	2.461647919	2.715717717	Normal	BRCA
TCGA-E2-A1LL-01A	2.086394589	2.865819944	2.239456062	2.406065414	2.954884191	3.143170934	3.01016526	2.519764417	Tumor	BRCA
TCGA-E2-A1IJ-01A	2.485501034	2.664554126	2.607088711	2.400689965	3.563148563	2.967515651	2.707524101	3.45503642	Tumor	BRCA
TCGA-AR-A24O-01A	3.107727582	2.412685978	3.489237438	2.855250837	4.09925368	2.754180764	2.596845135	3.828357985	Tumor	BRCA
TCGA-XX-A899-01A	2.298847761	3.514687202	2.879883923	3.089245781	3.591210375	3.117052805	3.017968596	3.423894511	Tumor	BRCA
TCGA-D8-A1XK-01A	2.284243	3.005887	2.394335	2.421954	3.328707	3.156876	2.051933	3.442857	Tumor	BRCA
TCGA-AC-A5XS-01A	1.643880487	2.457835749	1.932215355	1.672893067	2.37891902	3.147665945	2.500914094	2.4578107	Tumor	BRCA
TCGA-BH-A18L-01A	2.344638	3.172594	2.8618	3.434069	3.542328	3.554359	3.442313	4.300123	Tumor	BRCA
TCGA-OL-A66J-01A	1.580862717	2.9391556	2.099698263	2.385276398	2.495367301	2.932145478	2.999696219	2.5411357	Tumor	BRCA
TCGA-PE-A5DD-01A	1.858566641	3.442462966	2.492060652	3.17842584	3.357015721	3.430303698	3.56092069	2.77512936	Tumor	BRCA
TCGA-AN-A04D-01A	2.113014161	3.129112137	2.435891594	3.187676662	3.678695328	3.285978648	2.98317913	3.437484532	Tumor	BRCA
TCGA-4H-AAAK-01A	1.978879246	3.338118055	2.581875185	2.669588759	3.373173934	3.252138825	2.949624738	2.923274504	Tumor	BRCA
TCGA-E9-A5FL-01A	1.084679964	2.467873466	1.055272794	1.747534805	2.020915586	3.632933671	2.733209644	1.677664157	Tumor	BRCA
TCGA-E9-A24A-01A	3.203006187	2.420382506	2.700109261	2.761690444	3.335770125	2.630787569	3.013552639	4.807029717	Tumor	BRCA
TCGA-BH-A1FM-01A	2.651017523	1.279514	4.102919252	1.673186219	3.839681676	1.694076212	2.624345559	3.564843332	Tumor	BRCA
TCGA-A8-A07C-01A	2.966847	3.278183	1.19303	3.068274	4.338428	3.36614	3.006456	4.716834	Tumor	BRCA
TCGA-AR-A24Q-01A	2.428303	2.621754	3.149053	2.500175	4.126705	3.110295	2.380085	3.299018	Tumor	BRCA
TCGA-AR-A2LE-01A	3.219917412	3.166264972	3.377082339	3.457963494	3.940881437	2.507787627	2.824650038	4.260835032	Tumor	BRCA
TCGA-AR-A0U4-01A	2.336245	3.275062	2.486754	2.181338	2.897085	3.059634	2.655846	3.515269	Tumor	BRCA
TCGA-GM-A2DN-01A	2.342739739	2.695091922	2.480569171	2.384116771	3.680797887	3.293076168	2.499363452	3.80792316	Tumor	BRCA
TCGA-A7-A13D-01A	2.371604	3.781306	3.832578	3.141869	3.714222	2.094444	2.169619	4.293628	Tumor	BRCA
TCGA-D8-A1JG-01B	3.297419213	2.52383283	3.601461391	4.251962931	3.423225106	2.616922632	3.896323642	3.45419289	Tumor	BRCA
TCGA-E2-A570-01A	1.841065388	2.577573287	2.608724557	1.872683647	3.388741592	3.161870559	2.717265589	3.012060922	Tumor	BRCA
TCGA-A2-A04Q-01A	2.026984767	3.267549216	2.108218169	2.091922044	3.309200362	3.022489511	2.870462913	2.94444684	Tumor	BRCA
TCGA-A7-A6VV-01A	1.995387206	3.125870914	2.32550385	2.47032536	3.649415912	3.309124203	3.099701436	3.510892299	Tumor	BRCA
TCGA-E2-A1IG-01A	1.720221	3.070558	2.446184	2.590964	3.380837	3.008099	2.959916	3.38979	Tumor	BRCA
TCGA-E9-A1N6-01A	2.052477334	2.613341949	2.454877144	2.465647606	2.68938261	2.714983134	2.947832096	3.077130165	Tumor	BRCA
TCGA-E9-A1NC-01A	1.287311	2.928966	1.24378	1.314039	2.819253	2.737737	2.360422	1.831056	Tumor	BRCA
TCGA-A7-A3IZ-01A	2.41371	3.438779	2.747995	3.596653	3.17536	3.152018	3.759221	4.472001	Tumor	BRCA
TCGA-BH-A18U-11A	3.307722183	2.921433299	3.283380645	3.342186915	4.142579868	3.040808699	2.965846663	4.004022755	Normal	BRCA
TCGA-AN-A0AK-01A	1.725940775	2.883170442	2.806485047	2.973557602	3.59617974	2.977585642	3.679029482	3.025670618	Tumor	BRCA
TCGA-D8-A1JM-01A	2.029775	3.627313	2.734954	2.724171	3.428809	3.382204	2.941649	3.456398	Tumor	BRCA
TCGA-OL-A5S0-01A	1.094579551	3.353933719	1.553518179	1.067451658	1.954997819	2.774883708	2.037164028	1.816872998	Tumor	BRCA
TCGA-A8-A06Z-01A	1.958396	2.616589	2.874805	2.971233	3.759373	3.212171	2.902146	3.757041	Tumor	BRCA
TCGA-AQ-A54O-01A	1.16217405	2.82079291	2.025352345	1.749490903	2.87956933	3.010928993	2.519942804	2.088860968	Tumor	BRCA
TCGA-E2-A15S-01A	2.241102	2.995659	2.899325	3.818681	3.380747	3.240231	3.517744	3.309465	Tumor	BRCA
TCGA-BH-A1ET-11B	3.755949429	3.000571146	3.693524147	3.601604855	4.678590965	3.081753779	3.272893491	4.312234953	Normal	BRCA
TCGA-BH-A18R-11A	3.605156355	2.794159811	3.481638144	3.348285378	4.43167175	3.048328109	3.022284472	4.238265111	Normal	BRCA
TCGA-EW-A423-01A	1.644840774	3.653970013	2.394505601	2.334721358	3.44110644	3.484255731	2.795510401	2.959396718	Tumor	BRCA
TCGA-C8-A273-01A	2.073715	2.887242	2.746046	2.656771	3.798866	2.678494	2.980175	3.296279	Tumor	BRCA
TCGA-OL-A5RV-01A	2.735107519	3.586540632	3.236498798	3.280822305	3.956683253	3.636858953	3.506026421	3.857218136	Tumor	BRCA
TCGA-AC-A2FM-01A	1.933699371	3.697750174	2.758221656	3.200137398	3.139031614	3.16830968	4.121691291	3.150453637	Tumor	BRCA
TCGA-AO-A0JM-01A	1.825372401	2.108046698	1.848773076	2.052868582	3.283190687	2.833313481	2.463501354	3.002866247	Tumor	BRCA
TCGA-BH-A0DP-01A	2.85233	2.591431	3.086978	2.653607	3.890672	3.288201	2.758222	4.139224	Tumor	BRCA
TCGA-A2-A25E-01A	1.642798	2.583143	2.837011	2.804149	3.660147	2.650511	2.972983	3.709604	Tumor	BRCA
TCGA-B6-A2IU-01A	2.35741333	3.103015737	2.978345054	2.271212904	3.862441117	3.300869092	3.167994521	4.103340745	Tumor	BRCA
TCGA-BH-A18P-01A	2.730932618	3.11056237	3.848832258	3.596483254	4.438361229	2.987764926	3.548025328	4.663451019	Tumor	BRCA
TCGA-E9-A22B-01A	1.617515	2.372538	1.802714	2.198613	2.465189	2.526713	2.823494	2.462394	Tumor	BRCA
TCGA-A2-A0SW-01A	2.187061701	2.911181882	2.927051786	2.707880818	2.742603178	2.99113431	2.741807136	3.277441538	Tumor	BRCA
TCGA-E2-A107-01A	1.54126589	3.033214556	2.776654754	2.846598763	3.516884847	3.802231371	3.293980451	3.351650393	Tumor	BRCA
TCGA-E2-A1B6-01A	2.392296	2.602621	2.115807	1.773857	3.572225	3.105753	2.858705	2.014447	Tumor	BRCA
TCGA-D8-A1XW-01A	3.066453	2.833797	3.601959	2.472483	3.583344	2.638534	2.729635	4.193533	Tumor	BRCA
TCGA-A7-A0DC-01A	2.552401949	1.657338756	4.528412895	2.911815531	4.073491123	1.692744248	2.519309812	4.387759498	Tumor	BRCA
TCGA-EW-A6SD-01A	1.773281	3.422791	2.855192	2.280591	3.276259	3.24523	2.747882	3.271317	Tumor	BRCA
TCGA-AO-A0J3-01A	2.051719	2.409163	2.900559	2.218131	4.150732	3.063849	3.34993	2.645843	Tumor	BRCA
TCGA-A7-A0DC-11A	2.390443044	2.498185612	3.125883406	2.903694265	3.460661302	2.86271623	2.921275581	3.623350489	Normal	BRCA
TCGA-AN-A03X-01A	1.738516401	2.171715396	2.409761649	2.358858537	3.36330939	3.257187917	2.182596301	3.257170315	Tumor	BRCA
TCGA-BH-A1FM-11B	3.554165974	2.708828862	3.382186535	3.171076731	4.554868063	3.02856088	2.929064628	4.077216241	Normal	BRCA
TCGA-A8-A099-01A	2.778738	2.787003	3.03565	2.971583	3.749498	2.709933	2.747906	5.079191	Tumor	BRCA
TCGA-E2-A14Z-01A	2.32660099	2.899253019	2.188839657	2.319933624	3.069039081	3.252017215	2.915936422	2.92007004	Tumor	BRCA
TCGA-AR-A5QP-01A	2.223495652	3.031796447	2.715809936	2.239824598	3.306317566	3.116623431	2.92008364	3.214468953	Tumor	BRCA
TCGA-AC-A62X-01A	1.670183581	2.247969841	2.595572035	1.933234402	2.672923391	3.385454829	2.658688374	3.047886087	Tumor	BRCA
TCGA-BH-A42V-01A	2.470483029	3.404312777	2.600764701	2.807076231	3.445117166	3.23383474	3.149549754	2.939782779	Tumor	BRCA
TCGA-B6-A0RS-01A	2.323329954	3.099793036	2.307054377	1.773040651	3.327100318	2.80972051	2.410337758	2.894492018	Tumor	BRCA
TCGA-D8-A1JL-01A	2.74467	2.991658	2.929186	2.233401	3.875489	2.708883	2.927877	3.593853	Tumor	BRCA
TCGA-BH-A0DZ-01A	1.726978236	2.2420315	2.005765709	1.916156263	2.916563642	2.600539865	2.146396229	2.582844019	Tumor	BRCA
TCGA-A8-A06Y-01A	2.105767797	2.596597225	2.876801469	2.760564888	3.427220782	2.905125005	3.026648457	4.258674168	Tumor	BRCA
TCGA-B6-A1KC-01B	2.78038	2.320342	3.007642	2.848568	3.891549	2.112378	3.008677	4.067106	Tumor	BRCA
TCGA-C8-A135-01A	2.078812271	2.524528754	2.295489896	2.175418263	3.202142447	3.168598155	2.506131017	2.993991955	Tumor	BRCA
TCGA-5L-AAT1-01A	1.826265974	2.812635532	2.002700912	2.104120578	2.881508259	2.799172409	2.868993944	2.632689245	Tumor	BRCA
TCGA-AR-A24R-01A	2.401440967	2.476905187	3.191493039	3.173919836	3.88710705	2.948187628	2.986942519	4.233910927	Tumor	BRCA
TCGA-S3-AA0Z-01A	2.316277	3.458758	2.228043	3.161992	2.576331	4.440385	3.353729	4.117386	Tumor	BRCA
TCGA-D8-A1J8-01A	2.623124	2.376805	3.551479	2.53586	4.106738	2.232828	3.158416	3.742404	Tumor	BRCA
TCGA-A2-A0ER-01A	2.239578	2.334685	3.483119	3.021431	3.52497	2.260356	3.0622	3.678485	Tumor	BRCA
TCGA-E9-A1ND-01A	2.219976842	2.936424777	2.761206133	2.442001573	3.766856321	2.581457696	4.159189941	2.931053502	Tumor	BRCA
TCGA-GI-A2C8-11A	1.708088	1.574241	2.765836	2.658038	2.529118	2.0045	1.670801	3.080213	Normal	BRCA
TCGA-A2-A1G1-01A	3.000137363	3.38778636	2.939597356	2.731019039	3.511424559	2.548071232	2.322693846	3.498485209	Tumor	BRCA
TCGA-A2-A0SU-01A	1.858043704	2.211937597	2.488356894	2.305930074	3.313198579	3.335667141	2.366051572	3.427711402	Tumor	BRCA
TCGA-E2-A1LB-01A	1.738486559	2.391301715	1.951346696	2.315169013	2.22272661	2.542097237	2.822213823	2.463479696	Tumor	BRCA
TCGA-E9-A1RD-01A	2.703075	2.687736	3.207492	2.511405	4.024495	2.716226	2.815997	4.150993	Tumor	BRCA
TCGA-OL-A6VQ-01A	2.580292315	3.320169484	3.028580642	3.034754014	3.647504502	3.191115933	2.974784193	3.943276906	Tumor	BRCA
TCGA-AQ-A04J-01A	2.445497	2.908866	2.567218	2.378941	3.392545	2.932228	2.438364	3.652149	Tumor	BRCA
TCGA-AQ-A1H3-01A	3.19801	2.743757	3.749821	2.984744	4.749861	3.159546	3.087356	4.730681	Tumor	BRCA
TCGA-A2-A259-01A	2.933931022	2.975166443	3.226307139	3.163301432	4.03342202	3.541040887	3.410760551	3.911599339	Tumor	BRCA
TCGA-WT-AB44-01A	1.604336933	2.433375833	2.262544275	1.799726752	2.872199804	3.14499757	2.646729026	2.605967328	Tumor	BRCA
TCGA-B6-A0IN-01A	1.537531809	1.813206445	2.059702697	1.727683003	2.325230411	2.146953	1.967675453	2.131284645	Tumor	BRCA
TCGA-E9-A1R3-01A	2.58311	2.227633	2.302706	2.381744	3.201161	3.121862	2.6241	4.046862	Tumor	BRCA
TCGA-A8-A086-01A	1.861030723	2.378100192	2.768550668	2.629988342	3.133470677	3.114534268	2.652235675	3.149831263	Tumor	BRCA
TCGA-AC-A3BB-01A	2.00601	3.102967	2.304317	2.181905	3.082736	3.147703	2.563274	2.857069	Tumor	BRCA
TCGA-AC-A2QI-01A	1.967539	3.006571	2.831995	2.796665	3.771821	3.495468	3.480933	4.037439	Tumor	BRCA
TCGA-BH-A1F5-01A	2.917882	1.844724	3.436132	2.285168	3.975386	2.900151	3.074615	3.874768	Tumor	BRCA
TCGA-AC-A3HN-01A	2.490293104	3.301377117	3.07048916	3.208998459	3.80294732	3.168475217	3.144525651	3.639293949	Tumor	BRCA
TCGA-BH-A1FG-01A	1.749566	1.907049	2.333572	1.699984	2.96725	3.029742	2.545246	2.961446	Tumor	BRCA
TCGA-BH-A0DV-01A	2.40307	2.454881	2.604741	2.530844	3.495349	2.855181	2.333643	3.571219	Tumor	BRCA
TCGA-UL-AAZ6-01A	1.217702	2.329273	1.801249	2.356795	2.096954	2.961523	2.964801	2.152471	Tumor	BRCA
TCGA-AR-A255-01A	2.889991535	2.737821437	3.128029863	3.163422095	3.801473185	2.767902357	3.147771448	4.247975067	Tumor	BRCA
TCGA-LD-A7W6-01A	2.252592773	3.640656927	2.68383328	3.111958394	3.957635356	3.393959322	3.394886942	3.760278016	Tumor	BRCA
TCGA-AR-A24Z-01A	3.587869	3.063354	3.550352	3.516598	3.925392	2.6577	3.244769	3.448171	Tumor	BRCA
TCGA-A1-A0SO-01A	2.476153	2.319966	1.191155	2.259702	3.423567	3.48321	2.841021	3.954296	Tumor	BRCA
TCGA-A2-A3XS-01A	1.695758	3.684723	2.641437	2.343892	2.98653	3.11965	2.918642	2.718814	Tumor	BRCA
TCGA-D8-A1X6-01A	1.71	2.397778	2.413318	2.309092	3.056616	3.416941	2.732663	2.972827	Tumor	BRCA
TCGA-BH-A0HF-01A	1.803661252	2.535240309	2.658059481	2.550916304	3.232573881	2.711257518	2.647636727	2.805242694	Tumor	BRCA
TCGA-A7-A3J0-01A	2.840489	3.221567	2.791087	2.921018	3.57497	3.072675	3.112872	3.59545	Tumor	BRCA
TCGA-AC-A23C-01A	2.653986497	2.084436403	3.542281133	3.11500807	4.055370601	2.656283994	3.487510907	3.869784823	Tumor	BRCA
TCGA-LL-A442-01A	2.851303	3.319837	3.392824	3.241341	4.106305	2.900457	3.477005	3.738716	Tumor	BRCA
TCGA-S3-A6ZH-01A	1.747969	3.678572	3.02142	2.688819	3.672758	3.436777	2.944197	4.097339	Tumor	BRCA
TCGA-AC-A8OR-01A	2.514555525	3.171904917	2.697485543	3.012185623	3.500162529	3.242996039	3.268912642	2.926030734	Tumor	BRCA
TCGA-AR-A1AX-01A	3.262682	3.353049	3.346028	3.451107	4.029806	3.206749	3.481008	4.021238	Tumor	BRCA
TCGA-D8-A1XO-01A	3.254283	2.680992	3.52859	3.078676	4.218749	2.683692	2.383319	4.4801	Tumor	BRCA
TCGA-E9-A1R2-01A	2.033204178	2.541303296	3.106382928	3.177219194	3.34183896	3.173608095	2.624931964	3.927930646	Tumor	BRCA
TCGA-D8-A27M-01A	3.055206031	3.229309137	3.338399198	3.254822241	4.506965658	2.711280738	2.607356138	3.761635693	Tumor	BRCA
TCGA-AN-A0FY-01A	2.912474	3.114617	2.450347	3.220425	3.349813	3.023019	3.160016	3.381197	Tumor	BRCA
TCGA-BH-A0DX-01A	2.20332	2.771304	2.440201	2.553654	2.589855	3.682847	2.34114	3.656081	Tumor	BRCA
TCGA-EW-A1IY-01A	2.700479645	1.692516216	2.544170983	1.893896981	3.834082713	2.075934826	2.341941911	3.97748585	Tumor	BRCA
TCGA-A2-A04N-01A	2.290663517	2.555366074	2.773432812	2.387138239	3.505706909	3.578359555	2.855628791	3.028711865	Tumor	BRCA
TCGA-A2-A0YF-01A	2.175411	2.32896	3.187742	2.315762	4.211117	2.850958	3.158427	3.942206	Tumor	BRCA
TCGA-PE-A5DE-01A	2.407192616	3.259744781	2.435797239	2.676117025	3.472684595	3.380051441	3.045369911	3.265983262	Tumor	BRCA
TCGA-BH-A1FN-11A	3.040325	2.220689	3.057077	2.19291	3.8636	2.493798	2.783803	3.311869	Normal	BRCA
TCGA-EW-A1J5-01A	2.505166355	3.345882687	3.346868982	3.581864556	4.287522691	2.926380233	2.973599542	4.75977598	Tumor	BRCA
TCGA-AO-A0JE-01A	1.679398053	1.921058274	1.631275468	2.129221168	3.108969572	2.858286019	2.490241612	3.165542094	Tumor	BRCA
TCGA-BH-A1FN-01A	2.513022417	2.625452537	2.568299314	2.533021536	3.195223117	2.705644897	2.051362919	4.00904549	Tumor	BRCA
TCGA-BH-A18V-01A	2.311545436	3.23341988	2.661994866	2.611021427	3.368027303	3.472678204	2.527863338	4.444607659	Tumor	BRCA
TCGA-AC-A23H-11A	3.188893484	1.949467835	3.092457991	2.401801401	4.115939481	2.395659109	2.655054379	3.744847563	Normal	BRCA
TCGA-BH-A0BF-01A	2.55961051	2.899150762	2.626895759	2.680048901	3.802507345	2.912389695	2.710844189	3.438895453	Tumor	BRCA
TCGA-B6-A409-01A	1.15482	2.659067	2.27452	1.467144	2.393132	3.184985	2.550231	2.619654	Tumor	BRCA
TCGA-A2-A0CL-01A	2.854534	3.194944	3.020866	3.095577	4.091381	3.136748	3.355129	3.158857	Tumor	BRCA
TCGA-A2-A0CO-01A	2.541521414	3.546589427	2.781277441	3.378441857	3.685306078	3.455660622	2.923918922	3.406802524	Tumor	BRCA
TCGA-E2-A158-11A	2.717635559	2.50560326	2.877789866	2.817191132	3.602405476	2.67066229	2.645191516	3.568391747	Normal	BRCA
TCGA-AC-A3QP-01A	1.687446	2.516381	1.898071	1.626409	2.35757	3.103158	2.20019	1.991657	Tumor	BRCA
TCGA-AC-A2QJ-01A	0.7349016	1.958744	0.5600556	0.8153019	0.9300651	2.484107	1.644842	0.7402237	Tumor	BRCA
TCGA-B6-A0RM-01A	2.494984	2.671277	2.776633	2.772405	3.53825	3.750311	3.181918	3.318601	Tumor	BRCA
TCGA-D8-A1JS-01A	1.627856	2.382554	2.177084	1.478821	2.754456	2.577486	2.58138	2.841326	Tumor	BRCA
TCGA-E9-A1RB-11A	3.46219	2.33656	3.585629	3.12587	4.14001	2.641831	2.723645	4.197433	Normal	BRCA
TCGA-A7-A26J-01A	2.420596	2.312664	3.581835	3.200072	3.798413	2.474156	2.61919	4.668086	Tumor	BRCA
TCGA-A7-A13H-01A	2.277377831	3.626700945	2.816350625	3.108393123	3.524208922	3.770621373	3.106818286	3.978795232	Tumor	BRCA
TCGA-AO-A126-01A	1.715836496	2.053958054	1.846346821	2.080010678	2.905384304	2.979627989	2.565271763	2.241568997	Tumor	BRCA
TCGA-BH-A6R8-01A	1.343913	2.724523	2.176828	2.011218	3.094634	3.621101	2.754307	2.899655	Tumor	BRCA
TCGA-A7-A0DB-01C	4.194747608	2.489336625	5.517659923	3.090071063	5.411423507	1.766077443	2.748647946	5.802279122	Tumor	BRCA
TCGA-AC-A3TM-01A	1.493659211	2.549580298	1.215277836	1.460781718	1.966875063	3.200785766	2.203484409	2.187035925	Tumor	BRCA
TCGA-AR-A0TQ-01A	2.485011626	3.270098077	2.895472775	3.313167714	3.61575859	2.812225234	3.351820274	3.305662568	Tumor	BRCA
TCGA-GM-A2DH-01A	3.43391	3.172897	3.009728	3.588489	4.185118	3.320154	3.358595	3.93549	Tumor	BRCA
TCGA-B6-A0RI-01A	2.596326	3.01139	3.101816	2.9299	4.169729	3.158512	2.927637	3.93896	Tumor	BRCA
TCGA-A2-A1G0-01A	2.866335	3.165365	2.884365	3.275131	4.445707	2.996317	3.001424	4.333192	Tumor	BRCA
TCGA-A2-A1FX-01A	2.014252	2.935201	2.969466	2.965259	3.835583	3.296597	3.28805	4.006775	Tumor	BRCA
TCGA-A7-A26G-01A	3.785909017	2.408818021	2.828450214	2.485624562	3.832267627	2.390017875	2.626997632	4.056288061	Tumor	BRCA
TCGA-E2-A1LI-01A	2.339553	3.091654	2.578412	2.224095	3.576393	2.773782	2.52513	3.681212	Tumor	BRCA
TCGA-A8-A08P-01A	2.040874764	2.6920076	2.215628999	3.76153346	3.418874318	2.752686485	3.390291442	3.286417907	Tumor	BRCA
TCGA-E2-A1IN-01A	2.23448	2.795532	2.623524	2.408703	3.678832	3.123654	2.707907	3.743365	Tumor	BRCA
TCGA-BH-A0HA-01A	1.691941325	2.208169067	2.086679032	2.178090057	3.359713544	2.747935384	2.414995049	2.180557099	Tumor	BRCA
TCGA-AO-A1KR-01A	1.796569	2.759837	1.887464	2.233222	2.676608	3.370838	2.222275	2.204223	Tumor	BRCA
TCGA-3C-AALK-01A	1.908538586	3.144633962	2.38432402	2.512417992	3.307627185	3.048849285	2.882009431	2.945141994	Tumor	BRCA
TCGA-BH-A0BV-01A	2.177036862	3.027372635	3.204900701	2.6905608	3.984614213	2.857965227	3.042999534	3.901540192	Tumor	BRCA
TCGA-E2-A1IH-01A	2.065551	2.284532	2.848111	2.100395	3.99329	2.303063	2.995439	3.211023	Tumor	BRCA
TCGA-XX-A89A-01A	1.926569102	3.43286554	2.677770377	2.967447449	3.352060324	3.059017855	3.21722874	2.933360028	Tumor	BRCA
TCGA-E9-A1RH-01A	3.01721281	2.529149434	3.406161255	2.68972882	3.339966153	2.791372038	2.28577902	3.311743866	Tumor	BRCA
TCGA-A8-A085-01A	1.893725	2.906676	2.896204	3.295638	4.236632	2.831441	3.096202	3.404438	Tumor	BRCA
TCGA-E9-A1N3-01A	2.650477687	2.732043131	3.84493073	3.300379715	3.957258919	2.619514877	3.171275571	3.762851422	Tumor	BRCA
TCGA-BH-A1EW-11B	3.366417077	2.884444969	3.947670436	3.604344578	4.264649623	2.734276991	2.798535725	4.521157905	Normal	BRCA
TCGA-D8-A13Y-01A	2.917353396	2.552158659	3.373811246	3.631228996	3.953026818	3.547201957	2.738741982	3.396732648	Tumor	BRCA
TCGA-AO-A0JB-01A	1.537137808	2.027207795	1.481492523	1.638972559	2.448880328	2.726900496	1.754890868	1.402886149	Tumor	BRCA
TCGA-AC-A6IV-01A	2.152834838	3.0925023	2.450591839	2.73026321	3.394183794	3.413313725	3.380942855	3.193081832	Tumor	BRCA
TCGA-A8-A09M-01A	2.02985987	2.807855997	2.820034792	3.013141937	3.574568264	2.742943815	2.919772743	3.136882155	Tumor	BRCA
TCGA-BH-A0GY-01A	2.377146689	3.132358786	3.153575012	2.776177668	3.277777245	3.001673162	2.993499929	3.443719005	Tumor	BRCA
TCGA-AR-A2LL-01A	1.883989335	3.099102523	3.01516873	2.952095812	3.934959253	3.199873582	2.960607778	4.095222707	Tumor	BRCA
TCGA-BH-A208-01A	2.323517136	2.086660462	2.204628057	1.889940118	3.392173805	2.320400746	2.231292863	2.757214019	Tumor	BRCA
TCGA-E2-A15I-11A	2.982946	2.077171	2.98134	2.300776	3.775849	2.243422	2.432295	3.567442	Normal	BRCA
TCGA-EW-A1PE-01A	2.581143026	2.900121497	3.397866925	3.206141666	3.829459144	2.808740441	3.164202264	3.890805385	Tumor	BRCA
TCGA-AO-A125-01A	2.716425822	2.974287683	2.997455837	2.365899104	4.175065152	3.293748413	2.973581746	3.87044188	Tumor	BRCA
TCGA-E2-A1B1-01A	3.044636232	2.385014615	3.422338589	2.653421398	4.077020481	2.421449327	2.680598564	3.583711407	Tumor	BRCA
TCGA-BH-A0C0-01A	1.98668561	2.629772444	2.620519704	2.799423234	3.362902435	3.27115261	2.643685357	2.554856025	Tumor	BRCA
TCGA-A7-A26I-01B	4.363331004	4.025549587	5.577809859	4.329670729	4.875585606	2.501500818	3.208733683	5.590971692	Tumor	BRCA
TCGA-AO-A0JJ-01A	2.719705008	2.667601456	2.620121757	2.497727932	3.82843803	2.75680692	2.601923175	3.704324126	Tumor	BRCA
TCGA-AR-A2LH-01A	2.323525855	2.993964832	2.679886071	2.600598542	3.492738555	3.184541472	2.615752113	3.223562716	Tumor	BRCA
TCGA-A2-A3XW-01A	1.467725628	3.005449741	1.613893673	2.226778482	2.359494061	3.559777743	2.872725855	1.816295221	Tumor	BRCA
TCGA-AR-A0TS-01A	3.669251	3.292262	3.21858	3.220199	3.962219	3.366388	3.43467	4.003939	Tumor	BRCA
TCGA-BH-A0AV-01A	2.340301503	2.757102727	2.127156709	2.019854551	3.148150782	2.9322671	2.441384091	4.168887833	Tumor	BRCA
TCGA-A8-A07B-01A	2.204284474	3.015451508	3.517177474	2.981763312	4.00998064	1.77460738	2.742304184	3.42993047	Tumor	BRCA
TCGA-LL-A73Z-01A	1.778463816	2.603517314	2.233154284	1.927399515	2.850612846	2.603868145	2.476243758	2.481175187	Tumor	BRCA
TCGA-BH-A0BA-11A	3.437696913	2.752654063	3.357105316	3.551445516	4.119339888	2.890255346	3.048390317	3.946454949	Normal	BRCA
TCGA-BH-A0B3-11B	3.416947689	3.046090856	3.567409028	3.247887102	4.467799063	2.988625021	3.183466436	4.082603342	Normal	BRCA
TCGA-B6-A402-01A	1.851207	5.084634	2.960657	2.661112	3.428063	3.420703	2.540641	3.501871	Tumor	BRCA
TCGA-AR-A0TT-01A	2.677331269	3.311653327	2.944268793	3.195536475	3.868983696	3.851485434	3.149554625	3.452515192	Tumor	BRCA
TCGA-EW-A6SB-01A	1.820737409	3.686357179	1.944766241	1.782533555	2.630695608	3.16435219	2.317516793	2.476326484	Tumor	BRCA
TCGA-AC-A2FB-01A	2.830944568	2.75148559	3.395809276	3.219287206	3.997706208	2.740491835	3.052775413	4.019387004	Tumor	BRCA
TCGA-AC-A62V-01A	1.058177	2.087702	1.176578	1.187277	1.36453	3.039813	2.351734	1.502926	Tumor	BRCA
TCGA-D8-A1XQ-01A	2.442752037	2.504772273	2.816222608	1.759988867	3.442311625	3.010335478	2.704340127	3.058009199	Tumor	BRCA
TCGA-BH-A0DD-01A	2.478759	3.654794	3.771792	3.552887	4.35166	3.134529	3.420141	4.026523	Tumor	BRCA
TCGA-Z7-A8R6-01A	2.143448	2.97464	2.18648	2.363363	3.043264	3.7862	2.823563	2.975	Tumor	BRCA
TCGA-OL-A5DA-01A	1.80596329	3.228245917	2.531111944	2.670757886	3.56827345	3.328018956	3.039751284	3.215161298	Tumor	BRCA
TCGA-WT-AB41-01A	1.148940597	2.377766587	1.391116547	1.579203072	1.931344389	3.020631986	2.624001114	2.329722028	Tumor	BRCA
TCGA-E2-A1LA-01A	1.463365046	2.576694811	2.056397061	2.491005168	3.329276891	3.04852725	2.700335634	2.740622994	Tumor	BRCA
TCGA-AR-A24N-01A	2.918777	2.314632	3.454642	2.79535	3.992492	2.886458	2.925649	4.640445	Tumor	BRCA
TCGA-E9-A3QA-01A	1.764019	3.567575	2.213375	2.086798	3.12568	3.448967	2.713902	2.514759	Tumor	BRCA
TCGA-BH-A0DO-11A	3.380585617	2.831841688	3.416709193	3.145219372	4.182951311	3.153301826	3.086229111	4.035204852	Normal	BRCA
TCGA-E2-A15J-01A	2.670766	3.044822	2.920248	2.880752	3.465663	3.1342	2.867295	4.25042	Tumor	BRCA
TCGA-LL-A73Y-01A	2.509349	4.029335	3.984945	3.003209	3.888705	2.742085	3.396946	3.634222	Tumor	BRCA
TCGA-A2-A4RY-01A	2.893536863	3.729916588	2.969130424	3.327895268	3.919199975	3.415483688	3.206689166	3.56076421	Tumor	BRCA
TCGA-D8-A1XU-01A	2.168855281	2.74140868	2.613221373	3.244207629	3.092415133	2.518720557	2.925239889	3.542395925	Tumor	BRCA
TCGA-E2-A1LS-11A	2.517441	2.13123	2.962455	2.361183	3.466794	2.330174	2.390153	3.434463	Normal	BRCA
TCGA-AN-A0FJ-01A	2.274612379	3.143390157	2.640301435	3.389106696	4.211007438	3.1833069	2.557720388	3.682078166	Tumor	BRCA
TCGA-BH-A0DK-01A	2.225488031	2.721487486	2.427427413	2.496335957	3.711504876	2.917021966	2.854124	2.983515184	Tumor	BRCA
TCGA-B6-A0IJ-01A	1.768072032	3.449455563	1.702303569	2.077813953	3.27824634	3.146879455	2.841909421	3.233486994	Tumor	BRCA
TCGA-LL-A7SZ-01A	1.079179648	2.847064464	1.102047722	1.847078042	1.643160765	3.122651676	2.442766656	1.420636506	Tumor	BRCA
TCGA-C8-A26Y-01A	2.132444	2.647163	2.573534	2.607153	3.725732	3.358074	2.653491	3.712667	Tumor	BRCA
TCGA-GI-A2C9-11A	3.00076986	2.848997723	3.073675496	3.145040369	3.896422845	2.939083286	2.719714457	3.466709698	Normal	BRCA
TCGA-BH-A0BQ-11A	3.523602644	2.972516529	3.494969609	3.068629715	4.194362545	3.130061374	2.768520723	4.09045853	Normal	BRCA
TCGA-A8-A06R-01A	2.41190539	2.44018025	2.440175369	2.391720579	3.1289778	2.671187163	2.689068678	2.283531553	Tumor	BRCA
TCGA-AO-A128-01A	2.67599398	3.187832173	3.961764604	2.853853115	4.152356123	2.811035341	3.180190088	3.862765642	Tumor	BRCA
TCGA-E2-A1BC-01A	3.057958129	2.576045238	3.132676194	2.906282507	3.285416626	2.876257481	2.811666798	3.932446325	Tumor	BRCA
TCGA-A7-A0CE-11A	2.376026457	2.619627132	2.526887364	2.353219863	2.980545126	2.628646432	2.468985676	2.959682066	Normal	BRCA
TCGA-B6-A0I6-01A	2.535902397	3.679206803	2.653337351	2.870363899	3.429410811	3.67146758	2.944721217	3.560369077	Tumor	BRCA
TCGA-BH-A1ET-01A	3.009641	2.477091	3.700119	2.608171	4.356359	3.137166	2.76915	4.388356	Tumor	BRCA
TCGA-A2-A04V-01A	1.556146976	2.558031274	2.126741891	2.548423968	3.653570538	3.225763417	2.497034648	2.510761204	Tumor	BRCA
TCGA-A7-A2KD-01A	2.814287052	2.840376248	3.304548335	3.612972075	4.073788076	3.136486642	3.442743093	3.487397265	Tumor	BRCA
TCGA-A7-A0CE-01A	2.038864799	2.769867369	2.824426672	2.764133184	3.180662162	3.291531635	2.453295894	3.787084236	Tumor	BRCA
TCGA-D8-A1JE-01A	2.397691	1.972992	2.826409	2.570351	3.668563	2.558306	2.507221	4.008299	Tumor	BRCA
TCGA-B6-A0WX-01A	2.209663773	2.187473442	2.386827542	1.842490225	3.37110759	2.919947168	2.157257154	3.414645818	Tumor	BRCA
TCGA-A7-A4SB-01A	1.422092367	3.330404321	2.815805521	3.034885453	3.72341772	2.996514898	3.312043154	3.432407171	Tumor	BRCA
TCGA-EW-A1J1-01A	2.449429	2.964367	3.348356	2.794847	4.151467	2.782842	3.51066	3.566533	Tumor	BRCA
TCGA-A2-A0YM-01A	2.528327549	3.824987301	2.469996516	3.420804242	2.628535417	3.321872338	2.389158028	3.558130156	Tumor	BRCA
TCGA-A8-A0A4-01A	2.513189109	3.0239856	2.758510247	3.390924369	3.360427226	3.256416908	3.400058676	3.907346854	Tumor	BRCA
TCGA-A2-A0EM-01A	2.615839351	2.457290305	2.712050453	3.007004903	3.68442799	2.964878878	2.561790482	4.398876116	Tumor	BRCA
TCGA-AR-A24X-01A	2.962530905	2.813574684	3.194207325	2.901169254	4.290828978	3.168136672	2.789625752	4.756661713	Tumor	BRCA
TCGA-C8-A132-01A	2.39687674	2.896860077	2.879577708	2.989586651	3.464762475	2.925619906	3.332085073	3.599437392	Tumor	BRCA
TCGA-AN-A049-01A	1.908806605	2.850257191	2.074697577	2.500363759	2.824906427	3.252849608	2.842090267	3.195875207	Tumor	BRCA
TCGA-A2-A0SY-01A	1.983066081	2.745754355	2.765667609	2.333701584	3.410823879	2.887652534	2.639561748	3.456453491	Tumor	BRCA
TCGA-B6-A0RU-01A	2.477157507	2.872697479	2.669429545	2.27132726	3.404507545	3.140641333	2.735959576	3.325507974	Tumor	BRCA
TCGA-AR-A0TX-01A	2.350222651	2.926186292	3.219364804	3.756408121	3.306438225	2.97824432	3.036706031	3.322973642	Tumor	BRCA
TCGA-BH-A0HQ-01A	2.523560194	3.285198361	2.989875128	2.851541904	3.829799854	3.291720283	3.312004685	4.232842867	Tumor	BRCA
TCGA-E2-A15C-01A	3.176056058	2.964066387	3.667594037	3.222706533	3.860883435	3.482927664	3.164895864	3.771257356	Tumor	BRCA
TCGA-AQ-A54N-01A	1.58879125	3.272749366	2.188870672	1.871267236	2.573233976	3.000297548	2.814421638	2.181654345	Tumor	BRCA
TCGA-A8-A07I-01A	2.627251553	3.191865706	2.818673105	3.528421546	4.045408879	2.879294418	3.812498881	3.922624839	Tumor	BRCA
TCGA-B6-A1KI-01A	2.556332317	2.325457428	3.001720385	2.773280784	3.412508859	2.849259646	2.974861853	3.804152841	Tumor	BRCA
TCGA-B6-A0RH-01A	1.671850603	2.136997141	1.958154014	1.334233439	3.111055986	2.62677416	3.116564637	2.965906405	Tumor	BRCA
TCGA-BH-A5IZ-01A	1.693380865	3.405357664	2.313200881	1.800565183	2.473500726	3.478432566	2.215620772	3.040189028	Tumor	BRCA
TCGA-AN-A0XU-01A	3.148328	3.341513	0.8246357	3.44691	3.064561	3.247866	2.605596	4.040324	Tumor	BRCA
TCGA-LD-A74U-01A	2.346637	3.395954	2.889454	2.912777	3.159476	3.057631	2.963262	3.378662	Tumor	BRCA
TCGA-B6-A401-01A	2.101413518	3.854723311	2.73384053	2.571882966	3.235543474	3.12126374	2.894944664	3.087903405	Tumor	BRCA
TCGA-PL-A8LV-01A	1.612043063	3.754804083	2.758161935	2.011115345	3.268431325	2.466157715	2.407871607	2.835484865	Tumor	BRCA
TCGA-BH-A0C3-11A	3.495128399	3.322179889	3.461883552	3.28150706	4.274504583	3.071476265	3.357927678	4.128567729	Normal	BRCA
TCGA-BH-A0BR-01A	2.006275	2.825099	2.747623	3.015138	3.356309	2.96149	2.855493	3.012257	Tumor	BRCA
TCGA-A8-A07G-01A	2.774714	2.271914	2.92614	2.884259	3.415791	2.432851	2.757047	4.290012	Tumor	BRCA
TCGA-A2-A0EN-01A	2.53181726	2.606814301	2.964631837	2.862442401	3.448303923	2.61654679	2.861855525	3.393984424	Tumor	BRCA
TCGA-OK-A5Q2-01A	1.890419282	3.181911107	2.448178152	2.520636199	3.100806267	3.634445324	3.197842654	3.429918527	Tumor	BRCA
TCGA-A8-A084-01A	2.942897	2.998164	3.467992	3.318074	4.120945	2.817463	3.555288	3.979119	Tumor	BRCA
TCGA-BH-A0DS-01A	2.11934933	2.106033271	2.59016819	2.05939784	3.744953389	2.936808584	2.566908188	3.107798992	Tumor	BRCA
TCGA-A8-A09I-01A	1.82325	2.62335	2.72307	2.916178	2.818978	2.551172	3.062953	3.830015	Tumor	BRCA
TCGA-GM-A3XL-01A	1.394733187	2.960437387	3.387636438	2.069261377	2.070444682	3.032394079	2.501554518	2.551863564	Tumor	BRCA
TCGA-W8-A86G-01A	2.422998262	3.62202694	2.686434948	2.675517627	3.410851833	3.291374027	2.619809144	3.313626793	Tumor	BRCA
TCGA-AO-A12F-01A	2.064385	2.83548	2.874142	2.155691	4.239026	2.845156	2.292154	3.185867	Tumor	BRCA
TCGA-BH-A0HK-01A	1.899481594	2.730970789	2.425041775	2.674884828	3.909127785	2.724655055	2.214694525	4.105274809	Tumor	BRCA
TCGA-A8-A06Q-01A	3.067678	2.281014	3.666338	2.65822	3.443506	2.624381	2.922358	3.781399	Tumor	BRCA
TCGA-BH-A42U-01A	1.866474846	2.92978699	1.858513494	1.769175218	2.576477786	2.927168496	2.402008153	2.02456437	Tumor	BRCA
TCGA-BH-A0BW-11A	3.457205282	3.159446908	3.60297711	3.406174973	4.215632639	3.045383862	3.098803351	3.864052012	Normal	BRCA
TCGA-AQ-A04L-01B	1.963271755	2.520844476	2.646784242	2.060495529	2.986118246	2.692404639	2.548882474	2.606362945	Tumor	BRCA
TCGA-AR-A1AO-01A	2.507712855	2.799644726	2.645758173	2.668833703	3.404190848	2.772325583	2.552526033	2.948436857	Tumor	BRCA
TCGA-Z7-A8R5-01A	1.456791566	2.276456759	1.698637894	1.321375688	2.339404788	2.79446204	2.27961356	1.939617568	Tumor	BRCA
TCGA-B6-A0I1-01A	1.669740808	3.412525404	2.712424297	2.191085836	2.604248776	2.862063584	2.701555786	2.54247476	Tumor	BRCA
TCGA-E9-A1N6-11A	3.027542883	3.025955122	2.932290401	2.935943813	4.068174726	3.159775367	2.893250901	3.656615129	Normal	BRCA
TCGA-EW-A1PA-01A	2.184509733	3.268318406	3.546213037	3.248663012	4.216394587	3.114466066	3.379371652	3.434985853	Tumor	BRCA
TCGA-BH-A0W4-01A	2.816105509	3.104105083	3.300946842	3.264795896	3.744381364	2.937946504	2.915009507	3.756224208	Tumor	BRCA
TCGA-A2-A3XZ-01A	1.772868	3.51362	2.55157	2.792195	3.455415	3.246351	3.183067	3.344195	Tumor	BRCA
TCGA-A7-A26H-01A	3.156317	2.647905	3.443902	2.926791	3.368947	3.008309	2.832019	4.94839	Tumor	BRCA
TCGA-E2-A1B0-01A	3.301459	2.4819	3.227336	2.586276	3.633842	2.580569	2.32683	3.997594	Tumor	BRCA
TCGA-BH-A1EU-01A	3.375507	2.735764	3.666893	3.615121	4.396209	2.686527	2.754961	4.621636	Tumor	BRCA
TCGA-AC-A23H-01A	2.351524709	2.208650386	3.005077641	2.814703691	3.552214211	2.489726876	3.176780163	3.399017541	Tumor	BRCA
TCGA-EW-A1P4-01A	2.099620554	3.166499794	2.26820059	2.254013996	2.803240571	3.29421561	2.278802205	2.899712781	Tumor	BRCA
TCGA-E2-A10E-01A	2.024746307	2.799850671	3.291169481	2.58875482	4.211646836	2.083757738	2.894403469	4.120915047	Tumor	BRCA
TCGA-EW-A1P0-01A	2.933296522	2.852858826	2.073593794	2.800808126	4.256987531	2.841626629	3.00731213	4.443682977	Tumor	BRCA
TCGA-EW-A6S9-01A	2.533716375	4.382493413	3.06435447	2.723355653	3.680197746	3.256482289	3.299184648	3.299694324	Tumor	BRCA
TCGA-A2-A25B-01A	2.490169	2.414596	3.697918	2.923418	4.393873	2.549217	3.034819	4.045879	Tumor	BRCA
TCGA-LL-A6FR-01A	1.043362	3.090441	1.287971	0.6599725	1.671428	2.674983	1.881676	1.799401	Tumor	BRCA
TCGA-AR-A5QM-01A	2.153018954	3.396671118	2.808322564	2.759707816	3.184403314	3.644618564	3.223648266	3.199554906	Tumor	BRCA
TCGA-BH-A18Q-11A	3.846637545	3.073833028	3.580262739	3.478453078	4.626340421	3.165161889	3.219335299	4.307889234	Normal	BRCA
TCGA-EW-A1P5-01A	1.866561	2.840127	2.935021	2.956544	3.58657	3.21418	3.260264	3.161246	Tumor	BRCA
TCGA-E2-A14O-01A	1.251886	1.969445	1.824106	1.586594	2.831151	3.098344	2.589687	2.592055	Tumor	BRCA
TCGA-AN-A0AR-01A	2.572024076	3.271543757	2.43561355	1.774310344	2.871950249	3.32617354	3.002102232	2.401099238	Tumor	BRCA
TCGA-E9-A22D-01A	1.779882	2.828519	2.292709	2.151718	3.435732	2.696183	2.835476	2.621377	Tumor	BRCA
TCGA-A2-A0CS-01A	1.988985753	2.145072769	2.161297851	1.649172108	3.255020803	2.866113626	2.618459363	2.967248341	Tumor	BRCA
TCGA-E2-A1IF-01A	1.803724988	2.544483617	1.789710242	1.734678172	2.939576351	3.551480774	2.474891075	2.942933538	Tumor	BRCA
TCGA-BH-A0DZ-11A	2.052497829	2.767901043	2.209448905	2.234487135	2.812029074	3.011420659	2.454298203	2.552096742	Normal	BRCA
TCGA-E2-A1IE-01A	2.071924	3.075892	2.331264	3.308204	4.040732	2.874606	3.072808	4.01699	Tumor	BRCA
TCGA-BH-A0BW-01A	3.316549283	2.997436953	2.654246926	2.665714883	3.921796083	3.011046078	3.120901262	4.476523474	Tumor	BRCA
TCGA-E2-A1AZ-01A	3.429155929	2.727222667	3.596987148	2.914357972	3.828083162	3.020353103	2.475448885	3.922091798	Tumor	BRCA
TCGA-D8-A27N-01A	1.70264	3.329029	2.450747	2.180112	3.35413	2.688648	2.745752	3.187686	Tumor	BRCA
TCGA-A2-A0CT-01A	1.691796	2.384116	2.087449	2.603285	2.578139	2.942751	2.471416	3.502978	Tumor	BRCA
TCGA-A8-A09R-01A	2.575298	3.029249	3.20193	3.450628	3.80565	2.876505	3.23349	4.354752	Tumor	BRCA
TCGA-B6-A0RE-01A	2.138521621	3.163218995	2.247656652	2.180586739	3.099234093	2.55166463	2.297857777	3.273987376	Tumor	BRCA
TCGA-E9-A249-01A	2.623463	2.899519	2.834772	2.405484	3.773299	3.236883	2.829183	4.244067	Tumor	BRCA
TCGA-E2-A1B5-01A	2.283832326	2.242555299	2.247379959	1.971969481	3.434317348	2.688694236	2.846569695	2.685393653	Tumor	BRCA
TCGA-A2-A25A-01A	3.084264	3.014204	3.077957	2.948293	4.152844	2.841314	2.93463	3.811466	Tumor	BRCA
TCGA-AO-A03O-01A	1.864696471	3.398526235	2.989036981	2.609087025	3.358483281	3.143391073	2.563537157	3.764295439	Tumor	BRCA
TCGA-E9-A22A-01A	1.851121	2.08177	1.977214	1.865473	3.202341	2.461334	2.658371	2.794056	Tumor	BRCA
TCGA-BH-A1EV-11A	3.392907	2.165278	3.577849	2.865769	4.299955	2.574714	2.550623	4.114509	Normal	BRCA
TCGA-BH-A0GZ-01A	1.518329281	2.426811949	2.33232028	2.018978149	3.411512371	2.711512999	2.589902159	2.799959845	Tumor	BRCA
TCGA-BH-A1FD-01A	2.944057	2.981713	3.605712	3.223117	4.081798	2.950474	3.751327	3.666388	Tumor	BRCA
TCGA-A1-A0SH-01A	2.239645	2.294016	2.757451	2.552644	3.465406	2.718263	2.538114	3.222981	Tumor	BRCA
TCGA-E2-A10A-01A	2.414557103	3.030110023	3.331763586	3.269329847	3.803238852	3.376751997	3.183143178	3.763608043	Tumor	BRCA
TCGA-B6-A0IO-01A	2.460776261	3.179968545	1.999395397	2.536705965	4.818639315	3.057242182	3.004915941	3.61458858	Tumor	BRCA
TCGA-BH-A1FR-01A	2.622725893	2.924188672	2.948892035	2.72101273	3.789742165	2.915916809	3.091117259	3.355320847	Tumor	BRCA
TCGA-D8-A143-01A	1.686361108	2.692000378	2.315985899	1.771592139	2.541374248	3.482282022	2.291162756	3.466709157	Tumor	BRCA
TCGA-AO-A03R-01A	1.959018562	2.454659839	1.797277626	2.16364783	3.301407268	2.159947278	2.534857073	2.495879705	Tumor	BRCA
TCGA-BH-A0DQ-11A	3.383179689	2.949200259	3.6071368	3.388101526	4.293268382	2.950249564	3.136257928	4.183564738	Normal	BRCA
TCGA-BH-A0BV-11A	3.286000352	3.030253279	3.517376159	3.273716611	4.070779471	3.052509938	3.051783285	3.90815237	Normal	BRCA
TCGA-BH-A0E0-01A	1.743963858	3.175698738	2.67196695	2.085062466	3.13157225	2.453324074	2.603877439	3.952885575	Tumor	BRCA
TCGA-A8-A0AD-01A	2.573925909	2.655487576	3.325399111	2.941606817	3.886751405	2.923743317	3.184821475	3.612419767	Tumor	BRCA
TCGA-GM-A2DI-01A	3.234601338	3.083198913	3.078565973	3.408177933	3.739710741	3.391829683	3.236585292	3.699074536	Tumor	BRCA
TCGA-E9-A6HE-01A	1.064662682	2.345647779	1.561186121	1.364265898	1.998942777	2.917636897	1.990517543	2.195545052	Tumor	BRCA
TCGA-BH-A0B3-01A	2.446419	3.013986	2.288468	2.070021	3.277019	3.15669	2.821931	3.942967	Tumor	BRCA
TCGA-AR-A0TU-01A	1.812274103	2.384414073	2.443952309	1.732398166	3.723383968	2.759635994	2.549512343	2.638947427	Tumor	BRCA
TCGA-LQ-A4E4-01A	2.104378	3.700124	3.389437	3.321197	3.586928	3.351613	3.676405	3.083452	Tumor	BRCA
TCGA-PL-A8LY-01A	2.032362	2.729533	2.106416	2.11472	2.600623	2.944447	2.629356	2.359587	Tumor	BRCA
TCGA-BH-A1FU-01A	2.955364157	2.933900128	3.293968952	3.003708094	3.699566829	3.023394265	2.811403278	3.728615505	Tumor	BRCA
TCGA-A8-A09D-01A	2.225042	3.165256	3.095245	3.663716	3.359113	2.834824	2.83261	3.32535	Tumor	BRCA
TCGA-B6-A3ZX-01A	2.986239613	3.430892616	2.962447233	3.261881703	3.668069536	3.327441808	3.453066515	3.771116054	Tumor	BRCA
TCGA-A7-A5ZV-01A	1.03798197	2.791108034	2.601620748	1.801007128	2.834314944	2.928699724	2.504601855	3.238090633	Tumor	BRCA
TCGA-BH-A0AY-01A	1.905977905	2.346141867	2.320828572	2.227272615	2.954597829	3.01333588	2.849800319	2.965489485	Tumor	BRCA
TCGA-A7-A4SD-01A	2.328430667	4.327991533	2.595747471	2.886113356	3.131715422	3.178571082	3.07121883	3.342138553	Tumor	BRCA
TCGA-AO-A03L-01A	2.141441	2.595253	2.627877	2.969077	3.387904	3.108052	3.416889	3.232145	Tumor	BRCA
TCGA-A2-A0EX-01A	2.254167	2.7115	2.625781	2.525029	3.306637	2.524234	2.458844	3.054816	Tumor	BRCA
TCGA-GM-A2DM-01A	2.465533327	2.623747397	2.954583912	2.887831236	3.517583346	2.866773168	3.19267095	3.349375505	Tumor	BRCA
TCGA-BH-A0DO-01B	3.091283192	3.159040147	3.567043245	2.886215539	4.035574574	3.216068308	3.027480719	4.263062197	Tumor	BRCA
TCGA-HN-A2OB-01A	2.563337789	3.221952568	2.840421583	3.070060287	3.70607387	3.215974622	2.694792444	3.604555764	Tumor	BRCA
TCGA-A2-A0CM-01A	2.316558444	3.869018706	1.174405214	2.973184045	3.453693933	3.105726599	3.265751737	4.160497263	Tumor	BRCA
TCGA-A2-A4S0-01A	2.626423807	3.142156786	2.851002411	3.319180976	3.64121309	3.124740935	3.702521063	3.306374419	Tumor	BRCA
TCGA-BH-A0H9-01A	2.48074589	2.861415169	2.89829692	3.1063872	3.273585595	2.911339751	2.917335195	3.743534101	Tumor	BRCA
TCGA-B6-A0IP-01A	2.744169	2.908029	3.025244	2.885665	4.124417	3.275408	3.190921	4.144541	Tumor	BRCA
TCGA-C8-A12X-01A	2.179662695	2.743380387	3.19056527	3.114722653	2.347236589	2.857199563	3.130244914	2.732613337	Tumor	BRCA
TCGA-AN-A0AL-01A	2.150170571	2.714246909	2.115524989	1.79397683	3.173048909	2.442459715	2.984087937	2.507230357	Tumor	BRCA
TCGA-LD-A9QF-01A	1.930451849	2.868941132	2.351243781	2.309868796	3.144782247	2.871064906	2.654115227	2.163868101	Tumor	BRCA
TCGA-BH-A0DG-11A	3.872735219	2.819354563	3.911333237	3.475564218	4.614386007	2.901446066	2.945498624	4.435558227	Normal	BRCA
TCGA-E2-A152-01A	2.378208662	2.774774918	3.644738976	3.511673574	3.352843121	2.837568201	2.989844804	3.29023067	Tumor	BRCA
TCGA-BH-A1FE-06A	2.234403	2.520676	2.438512	2.734151	3.540922	2.679549	2.395933	2.896974	Tumor	BRCA
TCGA-BH-A18N-01A	2.567461342	3.057598224	2.880824368	3.121282946	3.699910772	3.76805298	3.245556346	3.436920312	Tumor	BRCA
TCGA-C8-A1HN-01A	2.515216	2.435822	3.021793	2.746837	3.461387	3.115202	2.825225	3.426601	Tumor	BRCA
TCGA-AN-A0FK-01A	2.438232	2.8035	2.833774	2.451217	3.397236	3.165264	2.489546	4.052762	Tumor	BRCA
TCGA-B6-A0IE-01A	1.915275165	2.313918102	1.883002621	2.04335486	3.143992549	3.019767772	2.771027729	2.708823181	Tumor	BRCA
TCGA-B6-A400-01A	1.478518	4.574947	2.009185	2.450321	2.658164	3.124128	2.750548	3.215433	Tumor	BRCA
TCGA-GM-A2DB-01A	1.959777136	2.359157687	2.4011165	2.087357193	2.917849494	2.904779019	2.202788132	1.568864887	Tumor	BRCA
TCGA-AC-A2FK-01A	3.677669191	3.145959015	3.816204485	3.720479208	4.276831056	3.103141255	3.210333145	4.310923584	Tumor	BRCA
TCGA-BH-A0HU-01A	1.674016552	3.094852772	2.510691026	2.932095777	3.865442306	3.201608372	2.873325012	3.069681362	Tumor	BRCA
TCGA-D8-A140-01A	2.347048973	3.230789358	3.302345986	3.415550129	4.317952179	2.884219957	4.116128625	5.102053875	Tumor	BRCA
TCGA-A7-A0CD-01A	2.984760289	2.86889941	2.731949366	3.329215673	3.593909154	2.96524378	3.058398981	4.229824828	Tumor	BRCA
TCGA-D8-A1JF-01A	2.983559684	2.400927252	3.694129367	2.479000949	3.596777464	2.152496143	2.72868025	3.678135221	Tumor	BRCA
TCGA-BH-A208-11A	3.55666748	2.910126873	3.501452349	3.07597997	4.317047405	3.2363237	2.816876727	4.184015302	Normal	BRCA
TCGA-A2-A4S1-01A	1.215413237	2.475814353	1.626301191	1.264696954	2.324250925	2.757506705	1.921553982	1.541765758	Tumor	BRCA
TCGA-5T-A9QA-01A	1.349670728	3.254700487	1.840474229	2.104524883	2.488282486	3.131539194	2.819870243	3.21893157	Tumor	BRCA
TCGA-AR-A2LK-01A	2.646758	2.696604	3.130721	3.180234	3.863932	3.514108	3.065362	4.462345	Tumor	BRCA
TCGA-AR-A1AH-01A	2.900039989	3.166461758	2.176706644	2.258686944	3.692508205	3.32614514	3.447845093	3.53915203	Tumor	BRCA
TCGA-AR-A254-01A	2.678258371	2.654779443	3.235588287	2.978497773	3.891833051	2.867365857	2.881378518	4.110234023	Tumor	BRCA
TCGA-E2-A1IO-01A	3.135274845	3.114442884	3.402075611	3.846205893	4.146628348	3.510883533	2.792474248	3.826244519	Tumor	BRCA
TCGA-S3-A6ZF-01A	2.117137	3.333313	2.916338	3.253107	3.889342	2.678323	3.320312	4.249693	Tumor	BRCA
TCGA-B6-A0IB-01A	1.507561	2.635439	2.550327	2.552837	4.141669	3.360117	3.306772	3.414516	Tumor	BRCA
TCGA-A8-A07J-01A	2.657538982	2.548309963	2.784196744	2.713198283	3.611786678	3.187649093	2.74452075	3.51530506	Tumor	BRCA
TCGA-AN-A0FV-01A	1.479353	2.14188	2.483507	2.497307	2.740365	2.86229	2.822633	3.024483	Tumor	BRCA
TCGA-AN-A0XP-01A	2.871510651	2.701239184	3.408467364	3.03692436	3.747982569	2.627543158	3.139034155	4.52979992	Tumor	BRCA
TCGA-A8-A08Z-01A	3.048823674	2.843851565	3.447327063	3.004635173	3.874866119	2.939996784	2.898840075	4.366789127	Tumor	BRCA
TCGA-E9-A226-01A	2.770267619	2.134490344	3.316310522	2.996587904	4.213266313	2.807848468	2.872607974	3.602399821	Tumor	BRCA
TCGA-AR-A1AW-01A	3.124253959	3.462242885	3.431724676	3.327288854	4.118834088	3.058392116	2.998989291	3.846533216	Tumor	BRCA
TCGA-GI-A2C9-01A	2.476717481	2.700072306	2.408956321	1.933426685	3.483974869	2.436671093	2.279112743	3.350010036	Tumor	BRCA
TCGA-EW-A6SA-01A	1.638990911	2.849956581	2.451702101	2.616065418	3.076820276	3.979670597	3.039305443	3.082619726	Tumor	BRCA
TCGA-E9-A1NG-01A	2.075503	2.323431	2.532493	1.872711	3.742704	2.797943	2.447975	3.06972	Tumor	BRCA
TCGA-A8-A07L-01A	1.992157	3.117323	3.218982	3.516261	3.115445	3.252828	3.312095	3.687229	Tumor	BRCA
TCGA-E2-A15L-01A	2.717366	2.60249	3.175343	2.550744	3.74623	2.396872	2.545717	3.90016	Tumor	BRCA
TCGA-D8-A1JI-01A	1.649103	2.993215	2.837236	2.634934	3.397869	2.799335	3.153794	3.815422	Tumor	BRCA
TCGA-GM-A2DO-01A	2.303180884	3.298113087	2.213486677	2.763495143	3.17518704	3.158047282	2.702823978	2.169692272	Tumor	BRCA
TCGA-EW-A1P6-01A	2.272218028	2.549168144	2.874707544	2.554253804	3.417663019	3.629670483	2.927489954	3.691170482	Tumor	BRCA
TCGA-BH-A1F0-11B	2.648139207	2.451155811	2.749400384	2.410311367	3.735304445	2.837139623	2.771070293	3.448062539	Normal	BRCA
TCGA-AR-A1AI-01A	2.486361612	4.026398394	3.755328143	2.612754274	4.205938948	3.442828141	2.446259551	4.095528841	Tumor	BRCA
TCGA-AR-A0U3-01A	2.199667366	4.15117519	3.583036175	3.313453137	3.927752051	3.124422684	3.419319843	3.923377649	Tumor	BRCA
TCGA-A2-A0ES-01A	2.847628197	2.603393069	3.248417345	2.916440959	3.868443396	2.5772944	2.633757143	3.750404351	Tumor	BRCA
TCGA-BH-A18K-11A	3.877336268	3.24124492	3.77333674	3.728242237	4.34001618	3.067831195	3.184493353	4.325757803	Normal	BRCA
TCGA-A8-A06P-01A	2.548385478	2.661172517	2.741152709	3.087036284	3.309264956	3.485345968	3.240927157	3.38814815	Tumor	BRCA
TCGA-S3-AA12-01A	1.512059949	3.213053857	2.58963486	2.97105765	3.531507616	3.847151485	3.207150382	3.104535759	Tumor	BRCA
TCGA-E9-A1N5-11A	3.34264543	3.411683468	3.597144194	3.518207882	3.885195547	3.385056406	3.208035487	3.940363053	Normal	BRCA
TCGA-E9-A3Q9-01A	2.427247	2.578405	2.773729	2.238167	3.752617	2.634249	2.625259	3.593127	Tumor	BRCA
TCGA-BH-A0HX-01A	1.945576735	2.620192644	2.561123214	2.929005019	3.199921816	2.945533725	2.967502311	3.316701526	Tumor	BRCA
TCGA-AC-A3W7-01A	2.694500259	3.891620205	3.127666151	3.39405999	3.817625921	3.312381852	3.266884509	3.651009736	Tumor	BRCA
TCGA-AO-A124-01A	2.091419092	3.851690391	3.086589252	2.165186535	3.541007143	2.880136909	2.668107231	3.595065697	Tumor	BRCA
TCGA-AC-A5XU-01A	1.863124	2.660882	2.711533	2.614022	3.344195	3.69076	2.974321	2.993878	Tumor	BRCA
TCGA-LL-A6FQ-01A	1.016779	2.512937	1.869746	1.340243	2.412593	2.723781	2.41235	1.717755	Tumor	BRCA
TCGA-AQ-A1H2-01A	1.701747	2.54153	1.520579	2.415486	3.351907	3.10474	3.094653	3.289137	Tumor	BRCA
TCGA-BH-A0DQ-01A	1.917772842	2.489309957	2.480103243	2.896114705	3.460257262	2.750305606	3.469913125	2.842063662	Tumor	BRCA
TCGA-E2-A106-01A	1.563398674	2.701006199	2.395093995	3.204339982	3.031017834	3.287546917	2.665583461	3.537022795	Tumor	BRCA
TCGA-A2-A25F-01A	3.307767	3.13972	2.946191	2.932795	3.870794	2.508576	2.749118	3.813527	Tumor	BRCA
TCGA-AN-A0AT-01A	2.301343	3.917667	1.526978	2.076578	2.430885	3.16294	2.236893	2.894383	Tumor	BRCA
TCGA-D8-A27T-01A	2.893651197	2.975635648	3.341502334	3.172847756	3.992203956	2.977620943	2.610806563	3.787053545	Tumor	BRCA
TCGA-A2-A04X-01A	1.447289616	2.472819663	1.795826341	2.135477536	3.223376581	2.617980942	2.496398901	4.314420218	Tumor	BRCA
TCGA-A2-A3XT-01A	1.822270603	2.948692071	2.221551841	2.08324062	2.746828157	3.04388926	2.885286318	3.574790135	Tumor	BRCA
TCGA-AR-A0TY-01A	1.956147483	2.892999951	2.633903197	2.163553157	3.032037983	2.988533357	3.234853869	3.119659662	Tumor	BRCA
TCGA-A2-A0YG-01A	2.761832013	2.851815178	3.786255074	3.096516688	3.88910296	2.86834891	3.590988729	6.364360841	Tumor	BRCA
TCGA-B6-A0WZ-01A	2.093413357	2.782853399	2.698959855	2.057404494	3.451028028	2.899320072	2.68127121	2.572125836	Tumor	BRCA
TCGA-A7-A5ZX-01A	2.281699485	2.886564442	2.551264212	2.178022919	3.226988079	2.890066547	2.697770015	3.294198566	Tumor	BRCA
TCGA-AC-A23G-01A	2.206669088	3.038967439	2.430593073	2.652971515	3.215419995	3.075016439	2.786298894	3.29794477	Tumor	BRCA
TCGA-GM-A2DA-01A	2.216164145	2.638861489	2.439802626	2.474929431	3.449828849	2.877577529	2.408553003	2.361215756	Tumor	BRCA
TCGA-B6-A0X1-01A	2.360825493	3.855923164	3.042359832	2.490198873	3.547260153	3.188010435	3.297915395	3.465162341	Tumor	BRCA
TCGA-AO-A12E-01A	2.289526	2.682238	3.065227	3.134263	3.435562	3.338547	2.914161	3.191837	Tumor	BRCA
TCGA-AR-A250-01A	2.057235685	3.382611112	3.01128983	3.058002154	3.548580003	2.727394499	3.485002946	3.557956015	Tumor	BRCA
TCGA-A8-A06O-01A	2.169332897	3.165034757	2.965431112	2.742548847	3.761335515	2.857002296	2.935505939	3.961305463	Tumor	BRCA
TCGA-AO-A12G-01A	1.409057079	2.098892343	2.142419295	2.059678018	3.084940066	2.607879525	2.479653186	3.154132773	Tumor	BRCA
TCGA-A7-A3IY-01A	1.863788	2.179696	2.128159	1.900492	2.890559	2.317646	2.190099	2.445616	Tumor	BRCA
TCGA-E2-A1IG-11A	2.859162689	2.716054257	3.007816773	3.061544685	3.583045535	2.865408573	2.658458518	3.584326394	Normal	BRCA
TCGA-BH-A1EY-01A	2.069024205	2.331398563	3.040505458	2.72651169	3.490491342	2.523264639	2.27138179	3.531415691	Tumor	BRCA
TCGA-A8-A079-01A	2.310715368	2.819229676	2.57191517	3.170555474	3.431754418	2.734469481	3.14111408	3.603651514	Tumor	BRCA
TCGA-AO-A03P-01A	1.730503844	1.934574938	2.715596626	2.634435596	3.555752119	2.908095766	3.039672288	3.344230593	Tumor	BRCA
TCGA-E2-A572-01A	0.7910783	1.933451	1.273955	1.089721	1.545709	3.00448	2.018377	1.329194	Tumor	BRCA
TCGA-A2-A0YH-01A	2.330219015	2.934416544	2.72384416	3.00428518	3.407622824	3.19754633	3.248807747	3.600317209	Tumor	BRCA
TCGA-E2-A15G-01A	2.930411671	3.194475612	3.546178924	3.386984989	4.242146847	3.508433697	3.65384538	4.482574633	Tumor	BRCA
TCGA-C8-A12M-01A	3.006618215	2.510038777	3.616590234	3.454113603	4.244565594	2.603344852	2.662384544	4.447615947	Tumor	BRCA
TCGA-AR-A0TV-01A	1.86272198	2.584782339	1.997115661	2.624220832	2.945344151	3.246980353	2.909595383	3.079200104	Tumor	BRCA
TCGA-A7-A13G-01B	4.867019011	3.19644083	4.967588208	4.321695951	4.633875945	2.931460969	3.724574757	6.547655102	Tumor	BRCA
TCGA-A8-A07E-01A	2.551831	2.791304	3.418375	3.263992	3.64727	2.921637	3.262191	3.927522	Tumor	BRCA
TCGA-E9-A1N9-01A	2.660685307	3.088490604	3.299876253	3.318740217	4.05253344	2.786362273	2.874332674	3.709852841	Tumor	BRCA
TCGA-BH-A0H3-01A	3.028893997	2.642169684	3.302623499	2.923611246	4.330237909	3.126985619	2.767107086	4.531964876	Tumor	BRCA
TCGA-AR-A1AY-01A	3.44026	3.986556	3.405125	3.86726	3.912185	3.437532	3.623008	4.485355	Tumor	BRCA
TCGA-A2-A0D4-01A	1.512509	2.84971	2.140052	3.025578	3.243352	2.704776	3.402022	3.238392	Tumor	BRCA
TCGA-E9-A5UO-01A	1.590508146	3.245923165	2.705968092	3.055422148	3.365340626	3.063048407	3.300600141	2.57033814	Tumor	BRCA
TCGA-GM-A2DL-01A	1.981330227	2.649565112	2.923439669	2.414553885	3.548435898	2.574839474	2.677180737	2.561013667	Tumor	BRCA
TCGA-EW-A1PD-01A	2.374287	3.478683	2.547686	3.480775	3.626426	3.006233	3.034412	3.398805	Tumor	BRCA
TCGA-A1-A0SI-01A	2.805229	2.897132	3.054265	2.954906	3.594773	3.318914	2.837344	3.90192	Tumor	BRCA
TCGA-A2-A0CV-01A	2.397344312	2.49709578	2.859153735	2.219902505	3.506207508	2.840369922	2.49854204	3.397363886	Tumor	BRCA
TCGA-E2-A15E-06A	2.589371947	3.775139879	3.352398095	3.621541412	4.342508645	3.10769307	3.327175628	3.736052925	Tumor	BRCA
TCGA-AO-A12B-01A	2.249882	2.338901	2.429936	1.736209	3.458803	2.821761	2.313919	3.427917	Tumor	BRCA
TCGA-B6-A408-01A	2.512900294	3.057787631	2.822126795	3.00686154	3.517459312	4.365586774	2.893203956	3.133086964	Tumor	BRCA
TCGA-OL-A5D7-01A	1.73126691	3.208958447	1.77918862	2.461605991	2.587727185	3.936245825	3.780610173	2.526603634	Tumor	BRCA
TCGA-A2-A0EW-01A	2.78954652	2.898181878	3.707912185	3.211988229	4.013668505	2.856512155	2.900541583	3.840316513	Tumor	BRCA
TCGA-A2-A0T4-01A	1.837381798	2.497992821	2.372096819	2.342845359	3.267570637	2.768269305	2.534426468	3.126552877	Tumor	BRCA
TCGA-C8-A131-01A	1.887116513	2.129158636	1.957402208	1.961508658	2.819939604	2.962095215	2.260439403	2.312645882	Tumor	BRCA
TCGA-BH-A1EN-01A	1.802321	2.580513	3.380877	2.757037	3.560164	2.138147	2.676992	3.279731	Tumor	BRCA
TCGA-D8-A3Z5-01A	2.702132458	3.853376865	3.037263285	3.311254563	3.957913239	3.855378867	3.607291206	3.797088711	Tumor	BRCA
TCGA-E9-A247-01A	1.499327	2.589971	3.079268	2.673021	3.953376	3.290146	3.131114	2.884014	Tumor	BRCA
TCGA-C8-A12Q-01A	2.286251969	2.461465251	3.650740471	3.332678617	3.772786759	3.574048929	3.258707447	3.811690718	Tumor	BRCA
TCGA-E2-A1BD-01A	2.188712	2.809419	2.659239	2.274419	3.835916	3.790428	2.691875	3.559017	Tumor	BRCA
TCGA-E9-A1RI-01A	2.657829917	2.728337103	3.102936922	2.480921637	3.86291861	2.758383396	2.67410008	3.613314054	Tumor	BRCA
TCGA-BH-A18M-11A	3.183549438	2.886927192	3.298412719	3.385524538	4.14090071	2.926298304	2.996177761	3.847739411	Normal	BRCA
TCGA-E2-A105-01A	1.825507415	3.027017755	2.628880666	2.694605797	2.891830951	3.073345105	3.366142744	3.055674396	Tumor	BRCA
TCGA-D8-A1JK-01A	1.566112708	2.044163575	2.01991934	1.956347862	2.870039216	3.317271498	2.173717045	2.174460758	Tumor	BRCA
TCGA-E9-A1N9-11A	3.300697643	3.010877308	3.427371197	3.300313296	4.092111386	3.02287558	3.083180738	3.880315428	Normal	BRCA
TCGA-BH-A0BJ-01A	2.760087753	2.977841674	2.608300427	2.959748611	3.624478429	2.611658009	2.781328878	4.134920471	Tumor	BRCA
TCGA-S3-AA14-01A	2.537332641	3.250916603	2.786214503	3.224982079	3.29186339	3.042752946	3.47678765	3.252835981	Tumor	BRCA
TCGA-C8-A26V-01A	2.430468	2.525781	3.012516	2.438366	3.667026	2.632218	2.9686	3.346541	Tumor	BRCA
TCGA-BH-A1FB-01A	3.232332668	2.697973093	3.456227142	3.123493427	3.956667099	2.919551438	2.818014356	3.885530225	Tumor	BRCA
TCGA-D8-A1JP-01A	2.163864894	2.800698648	2.382528428	1.976504554	3.272744229	2.878263108	2.400309964	2.897195558	Tumor	BRCA
TCGA-E2-A14X-01A	2.639165	3.80465	3.298263	2.950472	3.718396	2.868021	2.845101	3.808289	Tumor	BRCA
TCGA-BH-A0E2-01A	1.729328836	2.615949818	2.61465198	1.992015838	3.269370326	2.896845565	2.471019615	3.116093594	Tumor	BRCA
TCGA-PL-A8LZ-01A	2.466342167	3.599843589	2.596835788	2.67491906	3.079958138	3.051697879	3.89986077	3.50024196	Tumor	BRCA
TCGA-LL-A740-01A	2.047278	2.85559	2.930443	2.470256	2.611745	2.538754	2.891551	2.477532	Tumor	BRCA
TCGA-BH-A0AZ-11A	3.709260807	3.196280332	3.695445592	3.361440406	4.635641793	3.187568666	3.066726009	4.371140454	Normal	BRCA
TCGA-D8-A1X7-01A	2.894095	2.56712	3.262555	2.966133	4.063104	2.947601	2.815845	5.04861	Tumor	BRCA
TCGA-AO-A0JD-01A	1.991693607	2.36986417	2.146496389	2.801981109	4.012884869	2.982943754	2.224503649	3.6787111	Tumor	BRCA
TCGA-D8-A1X5-01A	2.413995	2.674162	2.937662	2.791485	3.573214	2.835327	3.151462	4.194419	Tumor	BRCA
TCGA-E9-A22E-01A	1.684731159	1.827836509	1.705436174	1.373197651	3.069711596	2.225211347	1.870754771	2.550576828	Tumor	BRCA
TCGA-AC-A23E-01A	2.606976	2.363356	3.108418	2.715961	3.552505	2.680603	2.098129	3.858875	Tumor	BRCA
TCGA-AR-A0U2-01A	3.085814	2.814413	3.393946	3.929448	3.932304	4.455842	4.388648	4.419566	Tumor	BRCA
TCGA-A2-A1FV-01A	3.025226	2.51104	4.177103	3.260125	5.023961	2.345711	3.004356	4.430293	Tumor	BRCA
TCGA-A8-A09B-01A	2.467923	3.16128	3.288485	2.974753	4.051236	3.439237	3.214865	4.040997	Tumor	BRCA
TCGA-AN-A0XO-01A	2.616065	2.645961	2.962491	2.943264	3.446269	2.754712	2.522084	4.011935	Tumor	BRCA
TCGA-A7-A425-01A	1.850105299	3.442823846	2.390939631	2.943189366	2.914771009	4.177039546	3.372200691	3.057142267	Tumor	BRCA
TCGA-BH-A0DD-11A	2.668358	2.423321	3.05062	3.03314	3.610872	2.497918	2.50659	3.799806	Normal	BRCA
TCGA-A2-A0CZ-01A	2.147466486	2.654733222	2.243420106	2.295617736	3.305235928	2.930789015	2.426340456	2.857853078	Tumor	BRCA
TCGA-GM-A3NY-01A	2.06937515	3.052028943	2.193710704	2.292123609	2.921431127	3.113090067	2.258270108	2.735597234	Tumor	BRCA
TCGA-AR-A0U0-01A	2.100771543	3.375547571	2.659683435	2.289975881	3.698534799	2.597118553	2.77632957	2.945907239	Tumor	BRCA
TCGA-AR-A24P-01A	3.241511	2.651499	3.305238	3.124144	4.153868	3.074673	2.939703	4.812472	Tumor	BRCA
TCGA-AN-A0G0-01A	3.353572	2.982249	3.290148	3.527364	3.795517	3.15685	3.121423	3.955808	Tumor	BRCA
TCGA-AN-A0AM-01A	1.430442651	2.869672107	1.589989738	2.194275653	2.289903163	3.04409564	2.476066517	2.867577418	Tumor	BRCA
TCGA-BH-A0E6-01A	1.638911	2.119232	2.037567	1.992289	2.827864	3.548524	2.115043	2.241724	Tumor	BRCA
TCGA-E9-A248-01A	3.28358255	2.761101794	3.279226195	2.879669475	3.876903786	2.4173849	2.988138566	3.863887462	Tumor	BRCA
TCGA-B6-A1KN-01A	2.790026304	2.766117074	3.554667382	3.377125761	3.602191605	2.791089898	3.447428437	3.465614532	Tumor	BRCA
TCGA-LL-A9Q3-01A	0.86625231	2.565013773	2.013187366	1.531322408	2.122360424	3.057603612	2.459169007	2.344643778	Tumor	BRCA
TCGA-A8-A08B-01A	2.507179842	2.41665652	2.517897497	2.388347034	3.304797443	3.197090573	2.014683607	3.717549346	Tumor	BRCA
TCGA-A1-A0SG-01A	2.283721	2.69861	2.986991	2.882871	3.086231	3.719828	2.802134	3.301487	Tumor	BRCA
TCGA-BH-A0H0-01A	2.337626	3.630117	3.098569	3.43264	4.324705	3.031349	3.454802	4.616784	Tumor	BRCA
TCGA-D8-A1XR-01A	2.87286	2.97804	3.41148	2.933763	3.844716	2.920274	3.063682	4.649802	Tumor	BRCA
TCGA-C8-A12P-01A	2.271777796	2.708454958	2.670668565	2.321234376	3.09167395	2.611380857	2.683759825	2.817052212	Tumor	BRCA
TCGA-BH-A0BJ-11A	3.296098465	2.880046697	3.451333057	3.079951084	4.165134373	3.0979688	3.017095119	4.010197274	Normal	BRCA
TCGA-LL-A50Y-01A	1.777085	2.706551	1.671542	1.455921	2.124329	3.137296	2.525354	2.8653	Tumor	BRCA
TCGA-AO-A03N-01B	1.572376969	1.696976562	2.217579526	1.949470653	3.534272957	3.289417024	2.90497836	2.191117458	Tumor	BRCA
TCGA-E2-A1IU-01A	2.230978473	2.838723525	3.21393112	2.901226794	3.905755073	3.346193717	2.953084747	3.718781954	Tumor	BRCA
TCGA-EW-A1IX-01A	3.00428766	3.237980818	3.282231264	3.443191493	3.875509196	3.120268119	3.272961818	3.86696323	Tumor	BRCA
TCGA-A2-A0EV-01A	2.389652	2.603278	3.122151	3.02128	3.774035	2.946576	3.292638	3.852321	Tumor	BRCA
TCGA-BH-A0BT-11A	3.045182051	2.694876048	3.044937946	2.931813816	4.036213622	2.768249647	3.010639708	3.60265061	Normal	BRCA
TCGA-AC-A3W5-01A	1.685042052	3.181965793	2.847024285	2.61093452	2.725491179	3.160801029	2.744547028	2.887292073	Tumor	BRCA
TCGA-AR-A2LN-01A	3.420974536	3.350170749	3.422999846	3.465551704	4.001915682	3.047200658	3.040556471	3.99591367	Tumor	BRCA
TCGA-E9-A1QZ-01A	2.282505224	2.154590414	2.995023922	2.391397204	3.787116146	2.789500813	2.602069735	3.495729532	Tumor	BRCA
TCGA-BH-A8FY-01A	1.477148263	2.874781348	2.156967848	2.354161781	3.319747183	2.816432085	2.551835473	3.217585876	Tumor	BRCA
TCGA-AC-A6IX-06A	2.43044	3.307069	3.00521	3.135414	3.921318	2.976812	3.057857	3.789314	Tumor	BRCA
TCGA-AR-A1AL-01A	3.358838864	2.851023149	3.613148537	3.213996413	4.298837485	3.354171776	2.640279537	4.670787485	Tumor	BRCA
TCGA-BH-A42T-01A	1.298970723	3.368883875	1.553456612	2.480479775	2.283642387	3.46091572	3.068648806	2.783287168	Tumor	BRCA
TCGA-BH-A0B9-01A	2.146097	2.893617	1.940519	2.04862	3.120269	3.626423	2.617702	3.04108	Tumor	BRCA
TCGA-BH-A0BS-11A	2.782145614	2.818080671	2.683386095	2.604536999	4.064225888	2.98233116	2.647225923	3.425104696	Normal	BRCA
TCGA-AO-A0J8-01A	2.266474	2.770019	2.799032	2.332477	3.907605	3.334475	2.787313	4.440104	Tumor	BRCA
TCGA-BH-A2L8-01A	2.01876495	2.76508692	1.937959929	2.107763178	3.096870323	2.906693937	2.610608321	2.747018725	Tumor	BRCA
TCGA-E9-A1N5-01A	2.331750914	3.257340023	3.173692295	3.293233951	3.9013784	3.765341856	3.064072356	3.42574772	Tumor	BRCA
TCGA-A8-A075-01A	2.6175896	2.937322976	2.657868472	3.230657912	3.25058748	3.116634424	3.25559579	3.303548645	Tumor	BRCA
TCGA-AN-A0FZ-01A	2.114101	2.794614	2.760434	3.571796	3.155819	3.082855	2.893346	3.638411	Tumor	BRCA
TCGA-D8-A1XJ-01A	2.557089	2.664173	2.356265	2.617359	3.188864	2.686451	2.376832	3.550898	Tumor	BRCA
TCGA-E2-A15F-01A	2.251029668	3.572364159	3.472891384	3.3850076	3.864761584	3.057078885	3.567049399	3.76461814	Tumor	BRCA
TCGA-A2-A0EP-01A	2.161073	3.127969	2.336907	2.476882	3.129554	2.971707	2.956295	2.694798	Tumor	BRCA
TCGA-BH-A18K-01A	2.145502	2.68123	2.573737	2.460458	3.417312	2.826192	2.843971	3.410742	Tumor	BRCA
TCGA-AR-A5QN-01A	2.193188178	3.319236243	2.577638313	2.717572311	3.531886826	2.896114609	3.090091947	3.711948704	Tumor	BRCA
TCGA-E9-A244-01A	2.309383235	2.793654983	1.932609355	1.643856755	3.576334273	2.647454167	2.410473485	3.758750611	Tumor	BRCA
TCGA-A8-A0A2-01A	3.036976944	3.288477979	2.853514225	3.295485835	5.051417744	2.884088465	3.086518791	4.162219347	Tumor	BRCA
TCGA-B6-A40C-01A	2.121067	3.50012	2.273735	2.657207	3.294436	3.726464	3.275281	3.39185	Tumor	BRCA
TCGA-AR-A2LQ-01A	2.727780613	3.006990971	3.390882297	3.062209474	3.40754709	2.875046524	2.677773124	3.874019525	Tumor	BRCA
TCGA-EW-A1J6-01A	1.666145	2.301633	2.709063	2.121375	3.246059	2.290619	2.871835	2.256008	Tumor	BRCA
TCGA-EW-A1IZ-01A	2.247435045	3.027063906	2.331194181	2.445216738	3.508285649	3.186419275	2.702544205	2.623745402	Tumor	BRCA
TCGA-AC-A2FG-01A	2.379531	2.858767	3.052254	2.807601	3.905394	3.180217	2.898093	4.221275	Tumor	BRCA
TCGA-A8-A09Z-01A	2.439895	2.545969	2.540114	2.873194	3.609826	2.887466	2.569086	3.772122	Tumor	BRCA
TCGA-EW-A1P1-01A	2.622557338	2.715928584	2.851641194	2.776420571	3.857097369	2.893122903	2.487440254	3.176218623	Tumor	BRCA
TCGA-A8-A0A9-01A	2.15721	3.403566	2.831711	3.345344	3.172393	3.573504	2.804768	4.201371	Tumor	BRCA
TCGA-BH-A0DT-01A	2.691698549	2.741215204	3.149905384	2.786820006	4.253431087	3.182900268	2.974495488	4.068230587	Tumor	BRCA
TCGA-A2-A0T2-01A	1.398577	2.893914	2.713981	1.866692	3.229844	3.190216	2.473483	2.664393	Tumor	BRCA
TCGA-A7-A4SA-01A	1.997721003	3.60767518	3.326324089	2.878415835	3.015488571	2.96340094	2.593154832	2.877592482	Tumor	BRCA
TCGA-D8-A27F-01A	2.82096	4.125224	3.430553	2.8125	4.002853	3.482313	2.62136	4.215498	Tumor	BRCA
TCGA-D8-A146-01A	2.791284208	2.934862634	3.663766291	3.043434971	3.911266179	3.073028124	2.937752884	4.116654738	Tumor	BRCA
TCGA-D8-A27E-01A	2.822683	2.446714	3.188693	2.950683	3.572951	2.496723	2.963702	3.740189	Tumor	BRCA
TCGA-C8-A138-01A	1.830552172	2.088170047	2.102518967	2.5429507	3.084883707	3.091598425	2.914741678	2.529462872	Tumor	BRCA
TCGA-E2-A14V-01A	2.228895	2.849695	2.839274	2.505768	3.356096	3.215821	2.82954	3.61737	Tumor	BRCA
TCGA-AC-A5EH-01A	2.040308	2.986718	2.578199	2.317884	2.644142	2.856038	2.632671	2.505133	Tumor	BRCA
TCGA-A2-A0YL-01A	3.4085292	2.94663739	3.560921019	3.193186614	4.362322378	2.898683397	2.868342637	4.311326018	Tumor	BRCA
TCGA-E2-A1LK-01A	2.114889636	3.709930014	1.889640794	2.101780934	2.639847994	2.933505219	1.952749431	2.799890477	Tumor	BRCA
TCGA-D8-A13Z-01A	2.483722	2.863446	3.194093	2.614653	3.686127	2.974249	2.575257	3.589287	Tumor	BRCA
TCGA-D8-A27V-01A	2.576294	3.02519	3.196177	3.47527	4.062995	2.944306	2.471501	4.405777	Tumor	BRCA
TCGA-EW-A3U0-01A	2.125665597	3.221307274	2.118733453	2.359807976	3.387501052	3.323205074	3.457105733	2.971082527	Tumor	BRCA
TCGA-A2-A4S2-01A	1.731392482	3.694570466	2.885558037	2.977795264	3.259499292	3.515197727	2.897665163	3.73064493	Tumor	BRCA
TCGA-D8-A1XV-01A	2.684421606	1.968338082	2.776820067	2.555279668	3.599962094	2.11680086	2.517596545	4.327221873	Tumor	BRCA
TCGA-BH-A1F0-01A	2.755583769	2.950873208	2.976132575	2.682677566	3.931041491	2.760493627	2.696763016	3.698554158	Tumor	BRCA
TCGA-AN-A0FT-01A	1.231114601	2.179661664	1.816477494	2.533000492	2.959722589	3.413263382	2.319371634	2.114763518	Tumor	BRCA
TCGA-A7-A0D9-11A	2.393791	2.099623	2.763335	2.572354	3.409598	2.32952	2.410103	3.657985	Normal	BRCA
TCGA-E2-A15K-01A	2.105819387	3.02038931	2.637167831	2.738509615	3.64468733	3.890646283	2.912697872	3.541576099	Tumor	BRCA
TCGA-BH-A0DL-01A	2.215618115	2.713592057	2.403868737	2.615042117	3.445701583	3.146796769	2.712132705	3.531569268	Tumor	BRCA
TCGA-A2-A0EY-01A	2.60434776	2.879839281	3.191559011	3.173138516	3.586706142	3.322799727	2.8822419	3.391206275	Tumor	BRCA
TCGA-B6-A0IG-01A	1.554084	3.069949	2.517262	2.868688	3.322027	3.401489	3.283525	2.754594	Tumor	BRCA
TCGA-BH-A0HI-01A	2.125444	2.410647	2.709591	2.293314	3.011583	2.62005	2.575922	3.732468	Tumor	BRCA
TCGA-E2-A576-01A	1.289867696	2.926879146	2.053986875	2.365268456	2.362048424	2.994011462	2.907128483	1.72293501	Tumor	BRCA
TCGA-BH-A201-01A	2.410704867	2.765280319	3.360155464	3.101716612	3.762644112	2.701615025	2.935984852	4.082527109	Tumor	BRCA
TCGA-D8-A1JB-01A	2.680820268	2.787700283	3.093954851	2.590976221	3.934264539	2.809467798	3.010402504	3.72262918	Tumor	BRCA
TCGA-A1-A0SN-01A	2.424353	3.151291	2.640353	3.36925	3.313705	2.913026	3.58162	3.935007	Tumor	BRCA
TCGA-A8-A08A-01A	1.62984819	2.880994764	2.459618453	2.690689454	3.215191867	3.392000578	3.001772452	3.998965614	Tumor	BRCA
TCGA-A2-A0YI-01A	2.41159978	2.611012064	3.263600674	2.836017552	3.977323778	2.542158772	3.093606771	3.907774119	Tumor	BRCA
TCGA-AR-A1AN-01A	2.736221657	2.659961977	3.155820085	2.988211176	3.645687942	2.774145444	3.014505081	3.950537526	Tumor	BRCA
TCGA-AR-A2LM-01A	2.858327	3.109376	3.545116	3.325768	4.134019	3.213456	2.830538	4.631652	Tumor	BRCA
TCGA-AR-A5QQ-01A	1.530186461	2.225291645	1.363767764	1.499164343	2.193660206	2.422589297	2.039018019	1.625035983	Tumor	BRCA
TCGA-AR-A0TR-01A	3.134697	3.347999	3.799624	3.934929	4.686208	3.398538	3.923878	4.589179	Tumor	BRCA
TCGA-GM-A3XG-01A	2.025199	2.734522	2.057014	1.931887	2.839887	3.008577	2.509253	2.526653	Tumor	BRCA
TCGA-BH-A1FC-01A	2.008582943	4.248468176	2.53630344	2.500596223	3.175041187	3.207274184	2.57239422	3.771941787	Tumor	BRCA
TCGA-A2-A0D1-01A	2.112261573	2.458760634	2.803856801	1.93928408	3.567598478	3.055002423	3.246165577	2.287761895	Tumor	BRCA
TCGA-EW-A1P7-01A	2.83514	3.323161	2.184828	2.83139	3.870979	2.886605	2.798399	3.409855	Tumor	BRCA
TCGA-AR-A1AP-01A	2.222640105	3.0371784	3.161570516	3.315941846	4.042278121	2.969350225	3.354841802	3.815991784	Tumor	BRCA
TCGA-E2-A150-01A	2.405029	4.562877	2.930082	2.579851	3.584357	2.730912	2.702062	3.60243	Tumor	BRCA
TCGA-EW-A2FW-01A	1.552712	2.933656	1.892466	2.461132	3.222216	2.998562	3.259554	3.268189	Tumor	BRCA
TCGA-AR-A1AV-01A	2.30919339	3.250681542	3.633337504	3.55409156	3.959728504	3.332998056	3.307361174	4.797001535	Tumor	BRCA
TCGA-A2-A0T1-01A	1.861749659	2.690897996	2.560036625	2.4373732	2.915963182	2.818109045	2.703398472	2.55673826	Tumor	BRCA
TCGA-BH-A0BM-11A	3.023533232	2.838700046	2.84098511	2.724821009	4.057274725	3.075971505	2.846362858	3.33104028	Normal	BRCA
TCGA-BH-A0C0-11A	3.714961192	3.163211345	3.724591115	3.510368155	4.397679762	3.075121003	3.402221034	4.296208945	Normal	BRCA
TCGA-AO-A0JF-01A	2.577205785	2.358353738	2.964422827	2.834272267	3.780949522	2.52353712	2.705061867	3.956601927	Tumor	BRCA
TCGA-OL-A6VR-01A	2.372971	3.341635	2.587852	2.766502	3.218325	3.229775	2.991544	3.025959	Tumor	BRCA
TCGA-A8-A090-01A	2.991756818	2.763101858	3.097744797	3.028388552	3.878161395	3.050600089	3.06679221	4.89169664	Tumor	BRCA
TCGA-BH-A0BG-01A	1.915517196	3.095765837	2.089283278	1.995900342	3.837170331	3.235974261	2.798817559	3.313249774	Tumor	BRCA
TCGA-AO-A1KP-01A	2.727331315	2.380105927	3.227396113	2.033298965	3.832480883	3.159848633	3.008573782	3.521144146	Tumor	BRCA
TCGA-LL-A441-01A	2.905776804	4.021406179	3.340956548	3.45186686	4.13281867	3.425697107	3.707915925	3.447306816	Tumor	BRCA
TCGA-C8-A133-01A	1.489771	1.942318	2.043081	1.942624	2.46214	2.412775	2.23697	2.398297	Tumor	BRCA
TCGA-BH-A8FZ-01A	2.27719052	3.253754382	2.991729397	2.917385009	3.733702275	3.211145219	3.219356603	2.797831856	Tumor	BRCA
TCGA-E2-A1II-01A	2.946926358	3.484630077	2.104236373	3.007096406	3.906543938	2.873343678	3.617943846	3.622489767	Tumor	BRCA
TCGA-EW-A6SC-01A	2.03561641	3.137531627	2.858936885	2.924899038	3.667640477	3.124366793	2.916253351	3.320804463	Tumor	BRCA
TCGA-AN-A0XT-01A	2.394692956	2.972775656	2.965678695	3.229310832	4.56945063	2.912871066	3.527027644	3.558810905	Tumor	BRCA
TCGA-BH-A0RX-01A	1.814627519	2.619263844	1.684768009	2.001564131	2.761445622	2.310355261	2.318238685	2.304917915	Tumor	BRCA
TCGA-A8-A08X-01A	2.35605632	2.646334975	2.67570352	2.697161836	3.658890136	2.843546475	2.836039339	3.393880993	Tumor	BRCA
TCGA-AO-A03V-01A	1.906474	4.153495	2.890428	2.867292	3.735744	3.353377	3.423083	3.552669	Tumor	BRCA
TCGA-EW-A1PH-01A	1.608759738	4.190269215	2.241585197	2.001936775	2.65708587	2.458502496	2.663218522	2.54118271	Tumor	BRCA
TCGA-A2-A0ST-01A	2.675723	3.51213	2.928124	2.696958	3.872616	2.788749	2.89076	3.14608	Tumor	BRCA
TCGA-BH-A0BC-01A	1.611855	2.418591	2.503079	2.190382	3.645334	2.836366	2.901392	3.182413	Tumor	BRCA
TCGA-E9-A1NH-01A	2.29958072	2.699291335	2.201666614	2.436767573	3.619848477	3.216570187	2.527481179	3.855027846	Tumor	BRCA
TCGA-B6-A0X5-01A	2.516673523	2.543462701	2.794006342	2.327420006	2.188744954	2.615145422	2.81375259	3.084415225	Tumor	BRCA
TCGA-AC-A4ZE-01A	2.1018678	3.667141647	3.206377499	3.431874586	3.947135172	3.36142425	3.475722205	4.074542393	Tumor	BRCA
TCGA-A8-A07Z-01A	1.989661034	2.945863068	2.188926909	3.249804849	3.018554317	3.785137096	3.419071303	3.479498919	Tumor	BRCA
TCGA-OL-A66P-01A	1.091229683	2.127193001	1.074774226	1.266548282	1.609057066	2.472755146	1.929736339	1.086885775	Tumor	BRCA
TCGA-E2-A1LE-01A	1.990429034	2.317366682	2.115150316	2.374279324	2.691317319	2.849304007	2.493738731	2.050897387	Tumor	BRCA
TCGA-C8-A8HR-01A	2.336624887	3.201910444	2.504110293	2.609755491	3.483154989	3.179793616	3.062949442	2.750401886	Tumor	BRCA
TCGA-BH-A0H7-11A	2.239090465	2.347986431	2.447423834	2.503551554	3.440220277	3.109541117	3.009754424	3.240216561	Normal	BRCA
TCGA-A8-A09T-01A	2.200987243	2.259747388	2.80648084	2.475395838	3.544092586	3.402889341	2.481226224	3.41280201	Tumor	BRCA
TCGA-BH-A0HB-01A	1.44113605	2.610842228	2.371512079	2.481092365	3.219508934	2.836690196	2.766205501	2.172262783	Tumor	BRCA
TCGA-A8-A08G-01A	1.965970737	2.856246743	3.012608989	3.394461087	3.559532041	3.301374436	3.416337628	4.098417105	Tumor	BRCA
TCGA-A2-A0EQ-01A	1.773666	3.006745	2.72015	2.68197	3.735841	2.756788	2.805582	2.308194	Tumor	BRCA
TCGA-A8-A081-01A	2.249381175	2.72004265	3.312353238	3.599981698	3.55417178	2.912195545	2.962703861	3.337750072	Tumor	BRCA
TCGA-AO-A1KO-01A	3.318378	2.435009	3.663899	2.804337	4.021514	2.581265	2.430552	4.105677	Tumor	BRCA
TCGA-BH-A0HW-01A	2.076471082	3.037504821	2.901127374	3.500329217	3.850899006	2.961870215	3.61953173	3.222299812	Tumor	BRCA
TCGA-OL-A66H-01A	1.6466578	2.592208997	2.596106916	2.087048512	2.536850319	2.667377412	2.441513029	2.423423816	Tumor	BRCA
TCGA-A2-A0T0-01A	2.154652	2.88868	2.361813	2.276133	3.415863	2.754544	2.250323	3.106003	Tumor	BRCA
TCGA-A7-A0DB-11A	2.554132524	2.229000976	2.778117413	2.560921983	3.409113314	2.380891741	2.547907933	3.31126874	Normal	BRCA
TCGA-AN-A04C-01A	1.507374165	3.084693163	2.255290535	2.320186176	2.987922991	3.022507463	2.481239523	2.161616488	Tumor	BRCA
TCGA-E2-A573-01A	1.651934	2.730866	2.306842	1.801539	2.785586	2.753106	2.493697	2.561919	Tumor	BRCA
TCGA-AN-A0XS-01A	2.426037	2.829435	2.689621	2.830662	3.376671	3.764044	3.093192	2.967241	Tumor	BRCA
TCGA-D8-A3Z6-01A	2.245231543	3.10062791	2.555032625	2.984615721	3.676092454	3.309212016	3.171362294	3.528978067	Tumor	BRCA
TCGA-EW-A3E8-01B	2.120600335	3.284309183	2.393666729	2.447520798	3.272603561	3.269138851	2.822387411	2.735698462	Tumor	BRCA
TCGA-C8-A137-01A	1.629351395	2.452399318	2.382535205	2.370358701	2.918429948	2.446157821	2.512895435	2.832971735	Tumor	BRCA
TCGA-GM-A4E0-01A	2.042232238	2.830913844	2.317387853	2.238979704	3.368437382	2.845965667	2.460377089	2.581858947	Tumor	BRCA
TCGA-E2-A1B4-01A	2.496	2.595462	2.442887	2.329975	3.374418	2.976741	2.67643	2.791349	Tumor	BRCA
TCGA-EW-A2FS-01A	1.8729	2.771758	2.174501	2.693698	3.474384	2.826336	3.232145	2.652667	Tumor	BRCA
TCGA-S3-A6ZG-01A	2.277262326	3.353836267	2.812097336	3.233984905	3.725011888	3.778254245	3.376283015	4.309037397	Tumor	BRCA
TCGA-BH-A209-11A	3.226382002	2.374085935	3.35471134	2.950040074	4.163309848	2.643197932	2.824060836	3.885276915	Normal	BRCA
TCGA-GM-A3XN-01A	2.080731	3.226803	2.543173	2.476202	3.364172	3.289553	2.413217	3.258066	Tumor	BRCA
TCGA-EW-A1P8-01A	2.328972	3.298714	2.460285	2.017214	3.115808	2.797086	2.494929	3.081628	Tumor	BRCA
TCGA-E2-A156-01A	2.903530092	3.145315097	3.605739751	3.040267095	4.302651718	3.846355791	3.091607576	4.018710826	Tumor	BRCA
TCGA-AC-A8OP-01A	2.062145843	3.664106534	3.210157869	3.378950306	4.029865704	2.772324918	3.342688248	3.864465516	Tumor	BRCA
TCGA-AN-A0FS-01A	2.250328618	2.831929209	2.694930825	2.849969069	3.8516078	2.960631683	2.85333698	4.149958806	Tumor	BRCA
TCGA-E2-A15M-11A	3.095358926	2.494848291	3.027972758	2.855688523	3.955967102	2.662424169	2.727098875	3.503039306	Normal	BRCA
TCGA-B6-A0IM-01A	2.53185	2.875381	3.740498	3.767622	4.249181	3.320082	3.435131	3.584543	Tumor	BRCA
TCGA-E9-A3HO-01A	1.870868054	3.421104104	2.112497552	2.663378496	3.559450819	3.298277412	2.998711018	2.512774251	Tumor	BRCA
TCGA-E2-A1L7-11A	2.871781662	3.040947663	3.065620786	3.010440623	3.852771829	3.18673607	2.686600644	3.616166086	Normal	BRCA
TCGA-D8-A27K-01A	3.30652987	3.097302174	3.916108869	3.333123132	4.543143797	3.194357837	3.10324464	4.792422073	Tumor	BRCA
TCGA-E9-A2JT-01A	3.642248431	3.682391771	3.426849476	3.763949191	4.370127809	3.300214732	3.617583803	3.73291758	Tumor	BRCA
TCGA-BH-A1EN-11A	2.762467503	2.525864902	2.872682293	2.757396864	3.7736435	2.749832957	2.743141769	3.509532848	Normal	BRCA
TCGA-GM-A2DK-01A	1.850056042	2.524390121	2.005380941	2.505996117	2.488585698	2.385013593	2.855970906	1.992301609	Tumor	BRCA
TCGA-AR-A1AK-01A	2.604471261	3.023743183	2.945345712	3.513874502	3.911736347	3.259308894	3.167888559	3.789460334	Tumor	BRCA
TCGA-E2-A15R-01A	2.679051	3.287807	3.974533	3.585749	4.138423	3.351435	3.67043	4.346413	Tumor	BRCA
TCGA-BH-A18Q-01A	3.055473151	3.746326091	2.21212598	2.657267721	3.722615587	3.484553599	3.344772972	4.269563759	Tumor	BRCA
TCGA-BH-A0DV-11A	3.624135442	2.813659145	3.439304368	3.143962486	4.544112287	3.006120083	2.509305089	4.195849822	Normal	BRCA
TCGA-E2-A153-01A	2.363550239	2.759448155	2.409200086	2.293825102	3.756492953	3.03519966	2.513560801	3.74617942	Tumor	BRCA
TCGA-BH-A0BT-01A	1.929644	2.512714	2.526873	2.152093	3.342197	3.615401	2.845251	2.980193	Tumor	BRCA
TCGA-E9-A54Y-01A	1.147805555	2.784829389	1.250814481	2.012261809	1.678004952	3.979066158	2.715266898	1.677238934	Tumor	BRCA
TCGA-E2-A14Q-01A	2.658698	2.716169	2.71279	2.52663	3.786744	3.088114	2.660406	3.661294	Tumor	BRCA
TCGA-BH-A0HN-01A	1.931192256	3.362127164	2.64603123	2.117773904	3.274355883	3.362783402	2.636596141	2.898739151	Tumor	BRCA
TCGA-E2-A1IK-01A	2.047740508	2.227968026	2.19151843	2.14530718	3.186851998	2.448689695	2.343714674	2.950689183	Tumor	BRCA
TCGA-E2-A10C-01A	2.024625146	2.650773028	2.74894325	2.63285254	3.072887565	3.514971519	2.341913482	2.462211957	Tumor	BRCA
TCGA-A8-A095-01A	2.627048	2.762078	3.343901	2.752519	3.592584	3.388505	2.783185	4.41497	Tumor	BRCA
TCGA-BH-A0DH-11A	2.223081838	2.41563915	1.949307816	2.085793918	3.107424522	2.684596293	2.535386013	2.47292498	Normal	BRCA
TCGA-A7-A0DB-01A	2.734433	2.437807	4.194798	2.652348	4.069671	2.414231	2.488243	4.690069	Tumor	BRCA
TCGA-BH-A18J-01A	1.931990284	2.864277956	2.631269242	2.848463166	3.517525466	2.921600889	2.738127153	4.151865049	Tumor	BRCA
TCGA-BH-A28O-01A	2.817119215	3.51523574	2.83983855	3.046758924	3.715153995	3.423859192	3.229818906	3.506389001	Tumor	BRCA
TCGA-AC-A3TN-01A	1.695264	2.878192	1.845212	1.813268	2.362837	2.914867	2.668284	2.723483	Tumor	BRCA
TCGA-A7-A13E-01A	2.485250725	4.68137666	4.272905773	2.822489834	3.956464337	2.900662109	2.519023242	4.439173245	Tumor	BRCA
TCGA-BH-A0W5-01A	3.186817881	2.977857127	3.170276701	3.145262906	3.89162353	3.557127891	3.20188715	3.561596049	Tumor	BRCA
TCGA-GM-A2DD-01A	1.722384712	2.54339436	2.017784346	2.004521198	2.861078693	2.673664353	2.437386871	1.951744665	Tumor	BRCA
TCGA-AN-A0XV-01A	2.462102336	2.408354039	2.808512839	2.508204798	3.888502564	2.655990845	2.700345771	3.689889629	Tumor	BRCA
TCGA-E2-A1IL-01A	3.046174024	3.324613901	3.973602504	3.480284982	4.052365281	3.52752115	2.926302545	4.726011087	Tumor	BRCA
TCGA-EW-A2FR-01A	2.085844	2.42981	2.393106	2.825904	3.009508	3.137415	2.772895	2.816601	Tumor	BRCA
TCGA-3C-AAAU-01A	2.947191483	3.849132518	3.542972551	3.270793403	3.817394174	3.321461721	3.615011717	3.617816136	Tumor	BRCA
TCGA-AR-A24W-01A	3.176439212	2.651897045	3.616223332	3.354595322	4.105824778	2.709144643	3.002446392	4.441945678	Tumor	BRCA
TCGA-OL-A5RZ-01A	1.371233	3.541594	2.697064	2.505741	3.104015	3.551305	3.039836	2.371099	Tumor	BRCA
TCGA-E9-A1RB-01A	2.59911	2.356527	2.759699	2.748627	3.183012	3.571534	3.057335	3.870884	Tumor	BRCA
TCGA-AN-A0AJ-01A	1.98075406	2.775986262	2.04422242	2.507924798	3.274251445	3.226770234	2.336514993	3.662265614	Tumor	BRCA
TCGA-AR-A1AT-01A	2.477430831	2.942898743	2.771189176	2.854129387	3.380586579	2.862246928	3.027125928	3.994079863	Tumor	BRCA
TCGA-BH-A1FD-11B	2.694580481	2.223892261	2.949620132	2.19335502	3.711351834	2.500431169	2.672701227	3.460871327	Normal	BRCA
TCGA-A8-A09Q-01A	2.720646	2.59912	2.703932	2.544947	4.261261	2.188351	2.552752	3.553143	Tumor	BRCA
TCGA-A8-A083-01A	2.592186304	2.788472969	2.217740638	2.786733027	3.15073915	3.337966504	2.884317207	4.278027304	Tumor	BRCA
TCGA-AN-A0XL-01A	2.257936144	2.614042299	3.030088859	3.180999215	3.966313484	3.155037085	3.034738951	3.923498244	Tumor	BRCA
TCGA-E9-A1RC-01A	2.908656	2.556078	2.868272	3.129466	4.086613	3.737328	3.476771	4.861337	Tumor	BRCA
TCGA-D8-A27I-01A	2.600280746	2.838637234	3.031547017	3.105135269	3.581032374	3.011074395	2.906712206	3.875794933	Tumor	BRCA
TCGA-A2-A04Y-01A	2.129066	2.679227	2.675914	2.618059	3.12754	2.563713	2.842911	2.835827	Tumor	BRCA
TCGA-PE-A5DC-01A	1.635859703	3.372014308	2.310873069	2.438070475	2.555532167	3.371792433	3.135579083	2.500312175	Tumor	BRCA
TCGA-OL-A5D8-01A	1.544765	3.615073	2.76533	2.931768	2.977766	3.838564	3.256332	2.912515	Tumor	BRCA
TCGA-A7-A26E-01A	2.716477	2.167037	3.960917	2.751181	4.170029	1.970336	2.198179	4.531218	Tumor	BRCA
TCGA-AN-A0FL-01A	1.867821	2.520951	2.07133	2.152985	3.686997	2.920959	2.58853	3.004087	Tumor	BRCA
TCGA-A8-A0A1-01A	2.434322262	2.835928973	2.642398783	3.046118642	3.507796804	2.903642604	3.013484867	4.356053747	Tumor	BRCA
TCGA-AN-A0FN-01A	2.263764366	2.446669526	2.459420914	2.253510189	3.723882562	2.456281044	2.304635048	2.971124971	Tumor	BRCA
TCGA-D8-A1J9-01A	1.813583	2.576874	2.757879	2.748181	3.330038	2.473332	2.891489	3.685429	Tumor	BRCA
TCGA-BH-A1EO-01A	2.552382999	2.40046542	3.150286259	2.326867927	4.240604574	2.596345756	2.404073456	3.989483981	Tumor	BRCA
TCGA-B6-A0I2-01A	1.521374	2.905875	2.301425	1.931079	3.375339	3.383757	2.36676	2.797313	Tumor	BRCA
TCGA-E9-A5UP-01A	2.099541	3.359957	2.401836	2.706073	3.031305	3.875078	3.176624	3.70608	Tumor	BRCA
TCGA-A2-A0T5-01A	2.284622	2.672308	2.399846	2.412142	3.347409	3.596963	2.725627	3.968525	Tumor	BRCA
TCGA-A7-A0DA-01A	2.7845	3.35571	3.171601	2.454109	3.994864	2.716658	2.888554	3.863043	Tumor	BRCA
TCGA-BH-A1FJ-11B	3.177095388	1.668531762	3.24273306	1.964342649	4.443370824	2.148225851	2.242825499	3.854682414	Normal	BRCA
TCGA-B6-A0IC-01A	3.10525	2.981041	2.741044	3.111239	3.201729	3.742128	3.282143	3.991776	Tumor	BRCA
TCGA-BH-A1FH-11B	2.461297968	2.218218977	2.547350752	2.044699378	3.576074029	2.824043558	2.447027691	3.197551539	Normal	BRCA
TCGA-BH-A5J0-01A	1.255255867	2.471386946	1.610317508	1.635478017	1.873925887	2.903872346	2.477723759	1.96079828	Tumor	BRCA
TCGA-A2-A0CY-01A	1.81782	2.85934	1.70729	2.376915	2.288596	2.863609	3.335272	2.227248	Tumor	BRCA
TCGA-E9-A245-01A	2.336909253	2.853268695	2.528420936	2.753633995	3.224217871	2.748403852	2.97508513	3.308694366	Tumor	BRCA
TCGA-GM-A3NW-01A	1.397330651	2.899838737	2.263103252	2.32310527	2.994409929	3.036025964	2.765255354	3.469577971	Tumor	BRCA
TCGA-A1-A0SB-01A	3.140773652	3.246897467	3.503682363	3.457251255	4.285087587	3.570776933	3.285532994	4.081885617	Tumor	BRCA
TCGA-BH-A0B8-11A	2.523354991	2.398416528	2.887402833	2.633502325	3.363105627	2.48751416	2.798034625	3.490139193	Normal	BRCA
TCGA-OL-A66N-01A	1.100887	2.298146	1.978483	1.221766	2.105027	3.265978	1.973262	2.161175	Tumor	BRCA
TCGA-A2-A0CQ-01A	2.256064945	2.504991935	2.162478234	2.520522888	3.535881897	3.452375816	2.738304189	3.525849726	Tumor	BRCA
TCGA-C8-A1HG-01A	1.66113022	2.094658056	2.306423133	1.478170217	2.746844731	2.706816918	2.308830377	2.393680726	Tumor	BRCA
TCGA-AC-A2BK-01A	2.312626	3.868821	2.375609	3.113483	3.666055	2.861966	3.151215	4.501804	Tumor	BRCA
TCGA-A8-A08J-01A	1.854715	2.684584	2.72135	2.787199	3.287218	2.719148	3.257889	3.018105	Tumor	BRCA
TCGA-A8-A09V-01A	3.525482387	3.370375612	3.634919461	3.697759656	4.648549982	3.298299796	3.030565932	5.230608559	Tumor	BRCA
TCGA-A2-A0T3-01A	2.071375	3.922182	3.194635	2.74768	3.280342	3.333564	3.009245	3.541052	Tumor	BRCA
TCGA-AC-A2FM-11B	1.793396273	2.608352806	1.674891285	1.697601279	2.429870794	2.928559043	2.440038166	2.08973832	Normal	BRCA
TCGA-C8-A1HK-01A	1.743429406	2.917455079	3.255565586	2.651963127	3.389861692	2.948844894	3.169112715	3.43780574	Tumor	BRCA
TCGA-AN-A04A-01A	2.026563603	2.39712456	2.626595329	2.479667762	3.263730595	2.831108689	2.632118564	3.033771022	Tumor	BRCA
TCGA-E9-A1RG-01A	1.155912	2.301431	1.359535	2.292962	2.233206	3.77491	2.42908	2.234227	Tumor	BRCA
TCGA-JL-A3YW-01A	2.03731	2.837772	1.815192	1.958861	2.779851	2.759238	2.437411	2.142571	Tumor	BRCA
TCGA-E2-A154-01A	2.584399364	2.869080041	3.391137975	2.750644514	4.117623176	3.326240757	2.794672356	4.128100961	Tumor	BRCA
TCGA-A2-A04U-01A	1.102345638	3.349143306	1.454839082	1.696857774	2.018388933	2.335562345	2.396672076	1.632902718	Tumor	BRCA
TCGA-BH-A0EE-01A	1.871702	2.177156	2.608628	1.831876	3.036572	2.909595	2.436488	2.55915	Tumor	BRCA
TCGA-BH-A0H5-01A	2.729560199	3.016700579	2.655999576	2.70426915	3.753375027	3.093663484	2.975488396	3.464564995	Tumor	BRCA
TCGA-EW-A1IW-01A	2.181044164	2.843568795	3.155821539	2.585476143	3.935894568	2.821137199	2.794753543	3.866507007	Tumor	BRCA
TCGA-AO-A0J4-01A	2.614652475	3.896337043	2.657970344	2.893678286	4.179990345	3.21886017	2.80724964	4.218573623	Tumor	BRCA
TCGA-A7-A3J1-01A	2.646192499	3.725365907	3.491771526	3.734334323	4.197693499	3.509394475	3.656394948	4.149572156	Tumor	BRCA
TCGA-E9-A243-01A	2.624556	2.395723	2.714226	2.174413	3.609291	2.261996	2.438405	3.907361	Tumor	BRCA
TCGA-C8-A134-01A	2.743194	2.894929	3.248542	2.837561	3.424304	3.263142	2.810694	3.052343	Tumor	BRCA
TCGA-BH-A1FC-11A	2.550529679	2.438644437	2.76195309	2.25360293	3.562281903	2.783768034	2.823620377	3.195637052	Normal	BRCA
TCGA-D8-A1Y1-01A	2.132986	2.582578	2.593724	2.011206	3.552161	3.042276	2.573239	3.323556	Tumor	BRCA
TCGA-AO-A12A-01A	2.810503401	2.922574336	2.880231056	2.629313152	3.974301211	3.311374526	2.884737234	4.064847534	Tumor	BRCA
TCGA-E2-A108-01A	2.694045857	2.680701065	2.690457982	2.689579083	3.571838678	2.888682496	2.911522844	3.166689612	Tumor	BRCA
TCGA-BH-A1F8-11B	2.675689871	2.301676362	2.76258884	2.267203578	3.682585357	2.784853064	2.531346935	3.383351566	Normal	BRCA
TCGA-BH-A0E1-01A	2.317230203	2.53385992	2.415924505	2.41974808	3.272574218	2.672433379	2.508113029	3.758584354	Tumor	BRCA
TCGA-BH-A204-11A	2.573174616	2.042985502	2.71309314	2.350417492	3.539523409	2.394706205	2.466622498	3.366363139	Normal	BRCA
TCGA-E2-A14U-01A	2.523232012	3.286159215	2.898010033	2.76445918	3.635195595	3.418111116	3.121085253	3.156013788	Tumor	BRCA
TCGA-BH-A0HL-01A	1.852877223	3.258820908	2.737707918	3.397406384	4.034505275	3.076593718	3.517823942	3.573129411	Tumor	BRCA
TCGA-E9-A229-01A	2.493206846	2.939096479	3.059679665	3.152581334	3.90202548	2.650454272	2.787125008	3.874978404	Tumor	BRCA
TCGA-A8-A08T-01A	2.82132451	2.854607239	3.235217975	3.001676186	3.778827157	3.444658411	3.083611995	4.594528706	Tumor	BRCA
TCGA-E9-A1RF-01A	1.985210645	2.389805478	2.142484603	2.40136057	3.108694883	2.482320411	2.767915252	2.956162866	Tumor	BRCA
TCGA-A2-A04T-01A	2.514882523	3.341209819	2.999839994	2.261469468	3.333886015	3.384627591	2.795614036	3.825142367	Tumor	BRCA
TCGA-E2-A15P-01A	2.506070035	2.945612781	4.032810527	3.207353738	4.10238729	4.134435886	3.673177132	4.199913303	Tumor	BRCA
TCGA-C8-A3M8-01A	1.736716	3.15696	2.469122	3.043338	3.309775	2.931435	3.176418	3.616299	Tumor	BRCA
TCGA-LL-A5YO-01A	1.796192607	3.324397697	2.329927711	1.807827194	2.485638448	2.976498703	2.934888035	2.322816461	Tumor	BRCA
TCGA-OL-A66L-01A	1.341802028	2.427848086	1.367128866	1.260264356	1.852305832	3.015946988	2.175976296	1.700581817	Tumor	BRCA
TCGA-OL-A66K-01A	1.687265135	2.964676135	2.748152125	1.879283721	3.306966388	3.282225144	2.225805414	3.562965056	Tumor	BRCA
TCGA-E2-A1LG-01A	2.429937	2.621576	2.533487	2.487291	3.954905	2.913851	2.387543	3.587032	Tumor	BRCA
TCGA-E2-A1LS-01A	2.138458	1.969777	2.629363	1.754007	3.744285	1.990706	2.309709	2.884937	Tumor	BRCA
TCGA-BH-A0H5-11A	3.409544166	3.048329625	3.536283469	3.08306962	4.237422302	3.135591842	2.983364337	4.145015622	Normal	BRCA
TCGA-A7-A426-01A	2.290695	3.648369	2.390511	2.568433	3.415346	3.634499	3.174612	3.012056	Tumor	BRCA
TCGA-BH-A0B7-01A	2.837371809	2.56446341	3.034151105	2.858156344	3.324280038	2.775323433	3.037809037	3.625589005	Tumor	BRCA
TCGA-AC-A2FO-01A	2.231356817	2.99284892	2.749283261	2.827180355	3.530507687	2.806249672	2.517534417	3.396344574	Tumor	BRCA
TCGA-D8-A27L-01A	3.118933236	2.875235941	3.36200794	3.255003118	3.849481285	3.253378434	3.019501917	3.791881385	Tumor	BRCA
TCGA-AC-A2FF-01A	3.13798852	2.61957566	3.376472128	3.010340745	4.045393315	2.781129304	2.81994682	3.852521412	Tumor	BRCA
TCGA-GM-A2D9-01A	1.637586135	2.636743913	1.548091877	2.571095983	2.936312327	3.055180695	2.795704467	3.211458203	Tumor	BRCA
TCGA-A2-A0D3-01A	2.670046887	2.887952058	2.847979002	2.862028285	3.984962701	3.588199212	3.114687279	4.772008399	Tumor	BRCA
TCGA-A7-A0CH-11A	2.118136021	2.363456955	2.285863237	2.151607264	3.014850074	2.683032488	2.499888822	2.739751719	Normal	BRCA
TCGA-A2-A0EO-01A	2.717517463	2.353741271	2.637564758	2.545685019	4.023831397	2.740018093	2.47711508	3.53997749	Tumor	BRCA
TCGA-E9-A1NA-11A	2.920995943	2.981907033	3.203379312	3.275413216	3.699491415	3.104920734	3.254856595	3.747613071	Normal	BRCA
TCGA-A2-A0T7-01A	2.66243008	2.79528777	2.834153932	3.410311051	3.443785398	3.292029445	3.617608258	4.487483146	Tumor	BRCA
TCGA-OL-A6VO-01A	1.692273492	2.823134794	2.503779205	1.986792138	3.068676114	3.213162463	2.185009081	3.143987856	Tumor	BRCA
TCGA-BH-A0EI-01A	2.58666	2.743521	3.312293	3.293239	3.811007	2.909419	3.296229	3.577645	Tumor	BRCA
TCGA-A8-A094-01A	1.916205174	2.685234465	2.610693848	3.161063064	3.30537456	2.534777795	3.077213943	2.792281529	Tumor	BRCA
TCGA-A8-A092-01A	2.565812384	3.108175435	3.029830758	3.193963262	3.323331428	3.173083585	3.489156355	4.003379154	Tumor	BRCA
TCGA-AC-A3W6-01A	2.080542	3.247323	2.400732	2.438314	3.056508	3.031812	2.770075	2.576835	Tumor	BRCA
TCGA-BH-A0BA-01A	2.74762531	3.425558562	3.458212917	3.569468157	3.584327685	3.497789245	3.59063544	4.083009736	Tumor	BRCA
TCGA-EW-A1OX-01A	2.211386092	2.986088429	3.213488151	3.093771738	3.904185463	2.78004316	2.462182183	3.953547756	Tumor	BRCA
TCGA-A2-A0CR-01A	1.817771	2.613849	1.741814	1.555312	2.34609	2.935839	2.264924	1.466136	Tumor	BRCA
TCGA-D8-A1JD-01A	2.314538	2.649409	2.799941	3.081376	3.59564	2.587931	2.882984	3.696521	Tumor	BRCA
TCGA-C8-A26X-01A	1.716159749	2.608319069	2.125616757	2.104563214	2.521561011	2.598835754	2.664500342	2.572253507	Tumor	BRCA
TCGA-E9-A1RC-11A	2.348949853	2.123349703	2.878375375	2.443968907	3.401459604	2.363638216	2.344086406	3.628558404	Normal	BRCA
TCGA-A1-A0SE-01A	2.418490107	2.782592399	2.963665793	2.968485079	3.773187788	3.414984912	2.360431373	4.148828249	Tumor	BRCA
TCGA-A7-A4SF-01A	1.347332082	3.450882116	3.172996253	3.217483344	3.953217517	3.735813173	3.202205322	3.368322906	Tumor	BRCA
TCGA-OL-A66O-01A	0.989694187	2.921989827	1.542476667	1.646011301	2.086495258	2.976976089	2.286655587	1.72530259	Tumor	BRCA
TCGA-C8-A26W-01A	1.981848893	2.790478716	2.709564999	2.978075621	3.572645183	3.42922506	3.241968848	3.214393827	Tumor	BRCA
TCGA-E2-A9RU-01A	2.34395558	2.800813064	1.486260804	1.191234319	2.163460044	2.302533911	1.88737341	1.793106585	Tumor	BRCA
TCGA-AN-A0FW-01A	1.214604	2.877178	2.527273	3.286433	3.463284	2.975924	3.267686	4.187594	Tumor	BRCA
TCGA-D8-A1JC-01A	2.451692	2.847095	3.669221	3.59723	3.884971	3.198526	3.32572	4.486212	Tumor	BRCA
TCGA-C8-A12V-01A	2.455406	3.083664	2.428702	2.596752	3.946865	3.046113	3.356501	2.964264	Tumor	BRCA
TCGA-A2-A04P-01A	1.569496158	2.867849794	2.159188676	1.778346632	3.12204257	2.778057691	2.037002301	1.846281803	Tumor	BRCA
TCGA-BH-A0W3-01A	2.265721621	3.300614703	3.689714567	3.306139062	3.92588142	3.629878142	3.608154588	4.325203905	Tumor	BRCA
TCGA-BH-A0B5-01A	2.900147564	3.521238605	3.385930187	3.717195655	4.118816727	3.424765062	3.276803674	4.097807964	Tumor	BRCA
TCGA-S3-AA10-01A	2.486261	4.02751	1.065354	2.678219	3.074056	3.102053	3.001689	3.182387	Tumor	BRCA
TCGA-BH-A0B0-01A	2.219403695	2.433954065	2.481187114	2.104496363	3.326471708	2.779431744	2.438707943	3.338606422	Tumor	BRCA
TCGA-E2-A574-01A	1.524879025	2.658290156	1.002330976	1.215883125	1.013865172	2.014757136	1.486529305	1.772723883	Tumor	BRCA
TCGA-AN-A0XN-01A	2.515087353	2.501677186	2.473625262	2.535506705	3.885063104	2.251879334	2.248307642	3.501983518	Tumor	BRCA
TCGA-AN-A0XW-01A	2.146320882	2.933904381	2.605615306	2.26884323	3.769390254	2.242385105	2.630576998	3.353415334	Tumor	BRCA
TCGA-BH-A0DK-11A	2.972642627	2.7192867	3.257280347	2.972381056	3.747128784	2.813943746	2.680363382	3.799857648	Normal	BRCA
TCGA-C8-A1HF-01A	1.912094156	2.216707654	2.037824534	2.036300922	2.78143883	2.753676768	2.515428166	2.405857126	Tumor	BRCA
TCGA-BH-A0AU-11A	3.545424292	3.439755809	3.619811547	3.627358608	4.419549539	3.202178705	3.308150846	4.139920032	Normal	BRCA
TCGA-AR-A2LO-01A	2.828046249	3.553758034	3.216780683	3.555587486	4.076355453	3.477562444	3.251780588	3.975174057	Tumor	BRCA
TCGA-D8-A1XA-01A	3.158328687	3.123277666	3.667755947	3.787056246	3.727449682	3.581040413	3.749047522	4.041578726	Tumor	BRCA
TCGA-BH-A0BL-01A	2.452172	2.880342	3.298093	2.663196	3.838473	3.256024	2.581379	3.866109	Tumor	BRCA
TCGA-EW-A1J2-01A	2.969880833	2.917899569	3.416208192	3.229385285	4.397902346	2.748919246	2.738260454	4.492607369	Tumor	BRCA
TCGA-BH-A0AZ-01A	2.119012961	2.365080816	1.97549609	2.150725785	3.342800029	2.574802446	2.606497792	3.414195002	Tumor	BRCA
TCGA-E9-A227-01A	2.288177	2.12549	2.243435	2.380003	3.334325	2.442568	2.606516	3.160777	Tumor	BRCA
TCGA-A2-A0D2-01A	2.536339814	3.287915202	2.512065299	2.043356647	3.739455683	3.073077513	2.464701974	2.451612	Tumor	BRCA
TCGA-D8-A1XM-01A	3.064639337	2.790923412	2.829905844	3.163682896	3.442461402	2.816925605	2.815909509	4.413778704	Tumor	BRCA
TCGA-D8-A1Y3-01A	1.930804	2.220418	1.677079	1.640851	2.365644	2.746977	3.020635	2.040275	Tumor	BRCA
TCGA-C8-A275-01A	2.569303	3.153189	2.872707	2.58536	3.493828	2.598013	2.885152	3.220405	Tumor	BRCA
TCGA-E2-A3DX-01A	2.943854116	3.087201183	3.051116117	3.233114527	4.058643175	3.236367186	3.16850059	4.034302744	Tumor	BRCA
TCGA-C8-A1HM-01A	2.249813715	2.874470227	2.250388451	2.461452597	3.17422643	3.107471019	2.881282142	3.557297151	Tumor	BRCA
TCGA-E2-A158-01A	2.060538244	3.226980047	3.2345731	3.07014678	3.903917807	3.767861693	2.990465898	3.892901208	Tumor	BRCA
TCGA-AR-A0TP-01A	2.880886463	3.034028944	3.663957831	2.21297841	3.452811482	3.090326558	2.74601615	4.374388212	Tumor	BRCA
TCGA-A7-A26F-01B	4.780102188	3.175098856	5.383040525	4.290807059	5.818076452	2.417434439	3.272771764	5.047981874	Tumor	BRCA
TCGA-A2-A1FW-01A	3.310548	2.543288	3.553142	3.664683	3.99545	2.828814	3.542645	3.57522	Tumor	BRCA
TCGA-E2-A15A-06A	2.315847	3.017706	2.079508	2.906709	3.70638	2.806199	3.224846	3.508095	Tumor	BRCA
TCGA-BH-A0C7-01B	2.516259086	2.709163833	3.062491832	2.720455467	3.791736831	3.237691523	2.838132993	4.106094008	Tumor	BRCA
TCGA-AR-A1AJ-01A	2.84968	2.810938	3.408785	2.966432	3.757758	3.432793	3.212987	4.039045	Tumor	BRCA
TCGA-E9-A1R5-01A	2.901103273	2.367487783	2.865009308	2.661266715	3.834132319	3.078268203	2.540676498	4.536826411	Tumor	BRCA
TCGA-A8-A09A-01A	2.471690828	2.688287458	3.776031335	3.384788711	3.67872902	2.656246976	2.597985282	4.010295865	Tumor	BRCA
TCGA-GM-A2DC-01A	2.10623658	3.252015706	2.101766252	2.866393796	3.440281974	3.157539819	3.337541779	3.896799284	Tumor	BRCA
TCGA-A2-A3KC-01A	2.505994782	3.532637485	2.969188524	3.092358599	4.077658173	3.295565141	2.816081818	3.954641317	Tumor	BRCA
TCGA-AO-A0J9-01A	1.740243	2.200042	1.677123	2.373375	2.966374	2.883609	2.341387	2.187525	Tumor	BRCA
TCGA-E2-A14Y-01A	2.002792952	2.794457806	2.489458013	2.32073399	3.121042867	2.42303025	2.431265445	2.909589458	Tumor	BRCA
TCGA-D8-A4Z1-01A	3.001200724	3.605521584	3.155466823	3.326788807	3.72104238	3.324663955	3.52373451	3.568714431	Tumor	BRCA
TCGA-3C-AALI-01A	1.555612665	3.412954876	2.943057198	2.797083275	3.638206126	3.546301705	3.358129577	2.978932121	Tumor	BRCA
TCGA-E2-A159-01A	2.742895669	2.685686527	3.310176967	2.522700436	3.662555723	2.568693995	2.426303959	3.555875487	Tumor	BRCA
TCGA-E2-A155-01A	2.30762	2.763437	3.112923	3.041625	4.03994	2.705879	2.832114	3.858214	Tumor	BRCA
TCGA-A8-A082-01A	2.537877352	2.815830153	3.385025283	3.532054916	3.541500001	3.0286225	3.079518619	3.640127057	Tumor	BRCA
TCGA-E2-A14R-01A	1.839155	3.078293	2.033398	1.514029	3.322675	3.054682	1.99168	2.208741	Tumor	BRCA
TCGA-D8-A141-01A	2.583104076	2.862059177	2.940196754	2.641356546	3.630516939	3.00379695	2.852212589	3.640642463	Tumor	BRCA
TCGA-BH-A204-01A	2.390208	1.668954	4.116998	2.612868	4.059637	2.770099	2.556228	3.937749	Tumor	BRCA
TCGA-E2-A109-01A	2.234601	2.748586	2.797667	2.844213	3.042767	4.006556	2.967007	3.93101	Tumor	BRCA
TCGA-C8-A1HJ-01A	2.114447689	2.376475793	1.918376884	1.794207097	3.316174282	2.769412769	2.483451534	3.705324885	Tumor	BRCA
TCGA-BH-A0C1-01B	2.776710219	3.354500226	3.596739761	3.479893723	3.863162474	3.068485406	2.589133311	4.600581617	Tumor	BRCA
TCGA-E9-A1RI-11A	2.682952219	1.727779864	3.093800964	2.332592554	3.749136004	1.897102119	2.268062573	3.923326141	Normal	BRCA
TCGA-D8-A1Y2-01A	1.647313	2.31529	1.980403	1.891447	2.93517	2.633832	2.351025	2.468619	Tumor	BRCA
TCGA-E2-A1LH-11A	3.191909808	3.077232522	3.297955328	3.053988213	4.294349372	3.196129818	3.226676237	3.866948484	Normal	BRCA
TCGA-AR-A2LJ-01A	1.295178398	2.718495437	1.512866224	1.619744522	2.392067566	2.908092299	2.482950609	1.946671819	Tumor	BRCA
TCGA-AC-A2QH-01B	3.948462818	2.827824912	3.762569155	4.930682228	4.686585822	2.987648105	2.79005361	4.844189992	Tumor	BRCA
TCGA-A2-A0YK-01A	3.190254229	3.044225336	3.223320562	3.371065208	4.308965426	3.096031105	3.421419503	4.067287361	Tumor	BRCA
TCGA-E9-A22H-01A	2.163075215	2.34200321	3.477479592	2.608354837	4.029010404	2.84744137	2.936000352	4.385877981	Tumor	BRCA
TCGA-E2-A1L8-01A	2.274647101	2.175039427	2.401301683	2.221617368	3.606856279	2.934297191	2.578165721	3.823744718	Tumor	BRCA
TCGA-BH-A0B8-01A	2.318300974	3.019568402	2.877280431	3.487633238	3.479830524	3.042202996	3.324647428	3.887988812	Tumor	BRCA
TCGA-BH-A18G-01A	1.707784661	2.117393858	1.657211901	1.631657611	2.71812608	2.44285559	2.267516438	2.739494082	Tumor	BRCA
TCGA-JL-A3YX-01A	1.8858795	3.222397296	2.28578029	2.42618672	2.774098595	3.5489444	2.968439976	3.160927077	Tumor	BRCA
TCGA-S3-AA17-01A	2.394975346	3.386296834	2.945850597	3.311823475	3.779531828	2.901165274	3.339055303	3.737090387	Tumor	BRCA
TCGA-BH-A0B5-11A	1.903025	2.049868	2.480744	1.816892	3.161036	2.063581	2.193972	2.830544	Normal	BRCA
TCGA-E2-A15M-01A	2.893267492	2.600378293	2.96388293	2.918338703	3.950932152	2.484066758	2.542792257	3.910959825	Tumor	BRCA
TCGA-E2-A56Z-01A	1.215873212	2.655719809	2.703413119	2.143178927	2.709490846	3.50802509	3.124082691	2.838782389	Tumor	BRCA
TCGA-A7-A0CH-01A	2.868979142	2.570716159	3.236165872	2.710732938	4.013699073	3.066273654	2.672952072	4.658838875	Tumor	BRCA
TCGA-AR-A0TZ-01A	2.708148	3.403741	4.038558	4.11703	4.166825	3.141683	3.748895	3.968013	Tumor	BRCA
TCGA-E2-A15I-01A	3.214848089	3.04222041	4.242371785	3.148456301	4.841507123	3.352133513	3.136380722	4.201544215	Tumor	BRCA
TCGA-BH-A0B4-01A	2.187129453	2.552761339	2.514577935	2.511035129	2.624798135	2.669861847	2.388835125	2.510965641	Tumor	BRCA
TCGA-E2-A15K-06A	1.970281	3.154578	3.104494	2.971081	3.908257	3.861499	3.085891	4.108254	Tumor	BRCA
TCGA-BH-A0WA-01A	2.497334968	2.739028568	3.119985494	2.629036892	3.303394077	3.559697773	2.867341794	3.965590261	Tumor	BRCA
TCGA-A2-A0ET-01A	2.481951	3.301013	2.881162	3.433983	3.701425	3.261348	3.547101	4.08548	Tumor	BRCA
TCGA-OL-A5RW-01A	1.13271366	3.291051064	0.203890679	1.041006769	2.828090016	2.530325684	3.030664195	2.207422123	Tumor	BRCA
TCGA-A7-A13D-01B	3.813597131	3.960847408	5.39118443	4.051582951	5.108924501	2.016932106	2.743262659	5.528697383	Tumor	BRCA
TCGA-AN-A0FD-01A	2.033129327	2.617783281	2.281963489	1.885366431	3.653145965	2.746250326	2.750799018	2.829047597	Tumor	BRCA
TCGA-BH-A0H7-01A	1.583585	2.237189	2.075774	2.861733	2.785171	2.859517	3.45769	3.056034	Tumor	BRCA
TCGA-LL-A5YL-01A	1.15233776	2.515057014	1.700606514	1.195734628	2.041946354	2.87546527	2.356611655	2.574118826	Tumor	BRCA
TCGA-A2-A0D0-01A	2.331383	2.62733	2.50253	2.078251	2.793867	2.952907	3.036847	2.501301	Tumor	BRCA
TCGA-AO-A129-01A	2.170662557	3.290507755	2.305560578	2.054109708	3.100451493	3.430001663	2.34950123	3.367487996	Tumor	BRCA
TCGA-BH-A1EW-01A	2.596276737	3.177496238	3.655664462	3.738567092	3.911702241	3.08990024	2.635220478	4.694061719	Tumor	BRCA
TCGA-AO-A03M-01B	2.044614	2.871625	3.688782	2.78599	3.056759	2.855772	3.743129	3.035519	Tumor	BRCA
TCGA-B6-A0RP-01A	2.757841	2.766489	3.226022	2.449894	4.493435	3.292605	2.810611	4.300081	Tumor	BRCA
TCGA-E2-A15T-01A	2.500084	3.315558	3.622984	3.527606	3.883097	2.964931	3.037608	4.785779	Tumor	BRCA
TCGA-A2-A4RW-01A	2.316782518	3.607355728	2.426615597	3.566488726	3.790761985	3.403434845	3.788860642	3.564868906	Tumor	BRCA
TCGA-AC-A2FF-11A	3.033454238	2.833927396	3.258381111	3.176070634	3.796004607	2.917161615	2.88452044	3.655805763	Normal	BRCA
TCGA-BH-A0B7-11A	3.549546312	3.05922709	3.641119174	3.285826295	4.416187954	3.157430792	3.025578099	4.175174298	Normal	BRCA
TCGA-A8-A08O-01A	2.668408453	3.45603274	3.686893085	3.655927487	3.99785197	2.885979387	3.298451035	3.990025837	Tumor	BRCA
TCGA-BH-A18I-01A	2.516261744	2.712131526	2.947145824	2.974525007	4.010765169	3.507443989	3.106734791	3.519915886	Tumor	BRCA
TCGA-BH-A0BM-01A	2.382284706	2.382618814	2.521592723	2.506777617	3.481446277	2.622016995	2.595641943	3.251346171	Tumor	BRCA
TCGA-E2-A14N-01A	2.333499928	2.7273792	2.074383536	1.889804646	2.845974052	2.248348167	2.406060454	2.907119434	Tumor	BRCA
TCGA-5L-AAT0-01A	2.279538152	3.110195133	2.468639251	2.51407823	3.118423295	2.928183557	3.006428211	3.126468235	Tumor	BRCA
TCGA-E9-A1NG-11A	2.680220457	2.333396873	2.974760356	2.648020359	3.863416313	2.653448219	2.427566992	3.525915389	Normal	BRCA
TCGA-BH-A6R9-01A	1.972176	2.580998	2.095729	2.202077	3.241675	2.587204	2.395	2.579296	Tumor	BRCA
TCGA-EW-A1PG-01A	2.900154134	2.502433071	3.011462245	2.833517098	3.870491493	2.85687509	2.567110235	3.799069677	Tumor	BRCA
TCGA-AN-A03Y-01A	1.574501	3.021935	2.08797	2.871429	3.141179	3.090758	3.253209	3.591646	Tumor	BRCA
TCGA-BH-A0DL-11A	3.326974838	2.954919337	3.335506616	3.3157494	4.096345134	2.964577639	3.114002763	3.951859342	Normal	BRCA
TCGA-B6-A0RT-01A	3.119779	3.623558	3.257738	2.936431	3.897402	3.135658	3.121418	3.93895	Tumor	BRCA
TCGA-A2-A25D-01A	1.851859	2.574995	2.076801	2.195421	3.004274	2.403245	2.399371	2.389261	Tumor	BRCA
TCGA-A7-A56D-01A	0.8804092	1.907734	0.7026936	1.137052	0.9884796	2.831639	2.176584	1.122017	Tumor	BRCA
TCGA-D8-A73W-01A	2.895795089	3.140496933	3.073068681	3.36844782	3.79574819	3.045695435	3.358386916	4.376487988	Tumor	BRCA
TCGA-AO-A0J5-01A	2.30703926	3.036354224	3.17376801	2.944739174	3.82219426	2.880858053	2.908023421	4.148820724	Tumor	BRCA
TCGA-E9-A1R7-11A	3.026558229	2.218846516	3.193959866	2.794327905	3.996692759	2.374043079	2.659827757	3.979043881	Normal	BRCA
TCGA-A2-A1G6-01A	2.906265962	2.394669221	3.064135029	2.293224133	3.982099928	2.892486376	2.794864377	3.545875074	Tumor	BRCA
TCGA-AC-A3OD-01B	4.689452771	2.800291615	5.505042439	4.438727309	6.008007592	2.713713597	3.482717296	5.886034301	Tumor	BRCA
TCGA-BH-A0H9-11A	1.525125631	2.037214377	1.79631891	1.645648681	2.644584149	2.461009602	2.08062632	2.221132827	Normal	BRCA
TCGA-A7-A0CJ-01A	1.680870345	2.682911911	2.643351638	2.486336952	3.488718064	2.777806393	2.317983843	3.004115955	Tumor	BRCA
TCGA-A8-A07U-01A	2.44304	4.412795	3.170343	2.636366	3.363121	2.749747	3.148999	4.123095	Tumor	BRCA
TCGA-D8-A1XS-01A	2.196462	2.372003	3.157265	2.626004	3.930896	2.854598	2.552673	4.17891	Tumor	BRCA
TCGA-B6-A0I8-01A	2.670128	3.078208	3.795057	4.115773	3.938741	3.005452	3.245366	3.832495	Tumor	BRCA
TCGA-LL-A5YM-01A	0.835494795	2.187644938	2.147378314	1.059329627	1.498085363	2.686027672	2.054930852	1.615972901	Tumor	BRCA
TCGA-E2-A15E-01A	3.0405654	3.315400625	3.438608052	3.315064981	4.007998753	3.245282118	2.926983166	3.873656851	Tumor	BRCA
TCGA-D8-A27G-01A	2.132462216	2.812861337	3.00792669	2.82140444	3.524521676	2.60607804	2.666759594	3.773320026	Tumor	BRCA
TCGA-BH-A1EX-01A	2.637608206	2.486600154	3.617501571	2.633940461	3.795832903	3.068310836	2.609769485	4.256201763	Tumor	BRCA
TCGA-A8-A076-01A	2.48677	3.162726	2.915464	3.224936	3.127682	2.708578	3.658639	3.657159	Tumor	BRCA
TCGA-EW-A1OV-01A	2.402017483	3.055400656	2.869701353	3.122565482	4.118154663	3.260873507	3.201152186	3.073597387	Tumor	BRCA
TCGA-B6-A0X7-01A	2.186723	2.745262	2.714731	2.902937	3.974282	3.027686	3.020876	3.808314	Tumor	BRCA
TCGA-B6-A0WT-01A	2.329122491	2.840245882	3.436893747	3.123275354	3.830242806	3.049376157	3.184692542	4.378947808	Tumor	BRCA
TCGA-A2-A4S3-01A	1.711921772	3.430118569	2.453070495	2.691172735	2.879004563	3.310313094	3.325853274	2.912709152	Tumor	BRCA
TCGA-BH-A0BZ-01A	1.900117831	2.835774789	2.424850738	3.347444594	3.255211452	3.072134407	2.900880471	3.03119845	Tumor	BRCA
TCGA-OL-A5RU-01A	1.938749319	3.358896597	2.484796096	2.429023365	3.583605604	3.124859107	2.996677739	3.671726288	Tumor	BRCA
TCGA-D8-A73U-01A	2.835687592	3.410624512	2.950322755	3.145421404	3.706068028	3.018440029	3.500870153	3.644855283	Tumor	BRCA
TCGA-A2-A0YT-01A	2.161013	2.404462	2.668494	3.919527	3.342828	3.045811	2.600247	3.955089	Tumor	BRCA
TCGA-A1-A0SK-01A	3.850179352	3.214380527	2.846869064	3.075478803	3.427850586	2.84648623	3.160836424	3.357107423	Tumor	BRCA
TCGA-E9-A295-01A	1.910477621	2.97694276	2.417279341	2.575559459	3.652517144	3.105858962	3.021503407	3.188776002	Tumor	BRCA
TCGA-AR-A1AR-01A	3.379553	2.901171	3.071492	2.466739	4.270663	2.712688	2.640835	4.157651	Tumor	BRCA
TCGA-D8-A1XY-01A	2.363797	2.308524	3.215819	3.124648	4.02458	3.228862	3.004787	3.608051	Tumor	BRCA
TCGA-LL-A8F5-01A	1.45930304	2.707118529	1.579365171	1.905333446	2.812522066	3.008603586	1.889111157	2.127113604	Tumor	BRCA
TCGA-E9-A1R6-01A	2.202998	2.879836	2.235827	2.99753	3.112198	3.627367	3.451009	2.838161	Tumor	BRCA
TCGA-BH-A1FL-01A	2.871462822	3.393541548	3.11745598	3.004085922	4.37452022	3.497887702	3.331533747	4.863774744	Tumor	BRCA
TCGA-BH-A18S-11A	2.802116695	2.855938907	2.928643293	2.956007009	3.876834668	2.818395274	2.608470289	3.452389275	Normal	BRCA
TCGA-E9-A1RE-01A	2.346912	2.549523	3.099925	3.038905	3.649578	2.932869	2.573388	3.25759	Tumor	BRCA
TCGA-BH-A0BC-11A	2.652764982	2.647324725	2.955422436	2.752973487	3.616527601	2.967151892	2.891398557	3.500175812	Normal	BRCA
TCGA-D8-A1JN-01A	2.426825722	2.799018316	3.271990368	2.639215513	3.345614582	2.767926225	3.355162931	3.851459725	Tumor	BRCA
TCGA-D8-A145-01A	3.132542687	3.459223798	3.836904628	3.563348875	4.3795238	3.268287475	3.196813602	4.230978563	Tumor	BRCA
TCGA-B6-A0IK-01A	2.084328806	2.89120318	2.662815987	2.696270141	3.355462093	2.718202086	2.784237886	2.828387607	Tumor	BRCA
TCGA-C8-A1HE-01A	2.48444061	2.901043116	3.553474739	2.825752162	4.490677857	2.711667861	3.061456116	4.532433516	Tumor	BRCA
TCGA-A8-A0AB-01A	2.563274973	3.048538171	3.744024602	3.484699504	4.115390688	3.78202216	3.247991514	5.080194252	Tumor	BRCA
TCGA-EW-A1J3-01A	1.906781	2.183831	2.758999	2.245841	3.867345	2.423773	2.725972	3.817188	Tumor	BRCA
TCGA-GI-A2C8-01A	2.684	2.653234	3.167554	2.660614	4.261758	3.250145	2.637395	3.715617	Tumor	BRCA
TCGA-A2-A0YJ-01A	2.430967187	4.106828913	3.159573761	2.954118964	3.560581258	2.878376276	3.029014891	3.84529848	Tumor	BRCA
TCGA-A8-A0A7-01A	2.713645055	2.855199623	3.040500803	2.949096861	3.430367083	2.687675641	2.704027717	2.843705098	Tumor	BRCA
TCGA-A8-A08L-01A	2.201385622	2.425395007	3.050114493	3.065815751	4.02715976	3.252414316	2.281478797	3.51442944	Tumor	BRCA
TCGA-BH-A0H6-01A	2.42400883	2.688224323	2.83309262	2.641473546	3.429255389	3.416032565	3.012473953	3.133120496	Tumor	BRCA
TCGA-D8-A1XL-01A	1.736117086	2.498900685	2.174130523	2.073452862	2.247953129	2.806102906	2.55170763	2.534907847	Tumor	BRCA
TCGA-E2-A10B-01A	2.452172924	2.994497618	3.249136371	3.713035207	3.560999162	3.382326089	3.411917497	4.269546586	Tumor	BRCA
TCGA-E9-A228-01A	2.620681	2.889676	2.870044	2.534615	3.466867	2.688357	2.617053	3.28614	Tumor	BRCA
TCGA-A2-A3KD-01A	2.376806817	3.010897314	3.262736659	3.32409666	3.852710156	3.043071689	3.38628129	4.380654984	Tumor	BRCA
TCGA-AQ-A7U7-01A	2.726041421	3.516771616	2.847889449	3.326707748	3.987854725	3.230044181	3.553730782	3.722402905	Tumor	BRCA
TCGA-AO-A1KS-01A	2.743630635	2.644293847	3.933560717	3.190261431	4.350402656	2.824656854	3.15242393	4.250020752	Tumor	BRCA
TCGA-A7-A0DC-01B	3.935375664	3.287325399	5.375937652	4.600336098	5.189220258	3.32801584	4.221310282	5.327241673	Tumor	BRCA
TCGA-BH-A0EB-01A	2.530870945	2.277367793	2.467494412	2.681716404	3.344275625	2.938783826	2.643268463	3.770524884	Tumor	BRCA
TCGA-E2-A1LB-11A	3.329657691	3.382434856	3.412779849	3.394184569	4.014429655	3.353127885	3.279781295	3.87627644	Normal	BRCA
TCGA-C8-A12W-01A	2.438003	2.939511	2.913398	3.131454	3.070562	3.095876	2.984366	3.531134	Tumor	BRCA
TCGA-AR-A24L-01A	2.392717806	2.379819246	3.211873385	2.988334937	3.744985171	2.717365973	2.724492394	3.858614615	Tumor	BRCA
TCGA-EW-A1PB-01A	1.363843553	3.078612248	2.181780298	1.660090574	3.214176504	2.687586235	2.347026769	2.455956905	Tumor	BRCA
TCGA-D8-A1JJ-01A	3.045643	2.619363	2.996425	2.877995	3.415935	3.10913	3.047119	4.029647	Tumor	BRCA
TCGA-C8-A12Z-01A	2.847805572	2.110164676	2.615630392	2.828028872	2.961248018	2.529546866	2.993762813	3.948067294	Tumor	BRCA
TCGA-A8-A09X-01A	2.498838774	2.665161039	3.223920986	3.422135138	3.328475538	2.963454515	3.062777469	3.332084385	Tumor	BRCA
TCGA-AC-A62Y-01A	1.660530227	2.554675246	2.573840232	1.876535133	2.867677037	2.631614758	2.543629505	3.108456679	Tumor	BRCA
TCGA-AC-A3YJ-01A	1.547128779	2.660498358	1.931895021	1.801742866	2.212754253	2.708325347	2.485144988	2.669195776	Tumor	BRCA
TCGA-E9-A22G-01A	1.722109	4.263352	3.056875	1.703249	3.704252	2.504823	2.759742	2.98389	Tumor	BRCA
TCGA-GM-A5PX-01A	1.881308319	2.485856539	1.912707374	1.371652946	2.960038412	2.873152879	2.438621217	2.986149191	Tumor	BRCA
TCGA-A2-A4RX-01A	2.955371669	3.497990129	1.387311815	2.645136978	3.38554764	3.246657991	2.91555559	3.225924437	Tumor	BRCA
TCGA-BH-A0HK-11A	2.518246208	2.415706477	2.53023964	2.409206809	3.372010967	3.076813446	2.319003799	3.044221297	Normal	BRCA
TCGA-B6-A0WW-01A	1.608606727	2.459124274	2.761759329	2.531252466	3.629349942	2.803408203	2.86046837	3.915476952	Tumor	BRCA
TCGA-A2-A0SV-01A	1.880288	2.317841	1.900907	1.912478	2.714199	2.586106	2.200833	2.75422	Tumor	BRCA
TCGA-AR-A24U-01A	2.658378707	2.625801141	3.28908842	2.925662079	3.52613832	2.587577608	2.561840207	3.830680826	Tumor	BRCA
TCGA-B6-A0X0-01A	2.847664	3.038411	2.52557	2.686933	3.423285	3.623841	2.963018	3.86372	Tumor	BRCA
TCGA-BH-A0EA-01A	2.7087624	2.90734971	3.085385553	2.931588633	4.105401014	3.560289988	3.059158793	4.357747871	Tumor	BRCA
TCGA-LL-A440-01A	2.497085316	3.218242978	2.848383533	3.059740167	3.594825107	3.045995504	3.086197341	3.146498077	Tumor	BRCA
TCGA-A1-A0SQ-01A	1.970032	2.862029	3.183821	2.958151	4.213181	3.011094	3.348345	3.848586	Tumor	BRCA
TCGA-A8-A09N-01A	2.584215008	2.752769002	3.574411009	3.084380616	4.111286898	3.08641615	4.197203266	3.431852196	Tumor	BRCA
TCGA-AC-A3QQ-01B	4.301422937	2.451957636	5.523223612	4.640617175	6.281655845	3.099070287	3.692522558	5.989121442	Tumor	BRCA
TCGA-E2-A1BC-11A	2.27172647	2.7678207	2.480496825	1.95767844	3.181266428	2.617047261	2.643241887	2.944075467	Normal	BRCA
TCGA-BH-A18V-06A	2.545895	3.5465	3.07848	2.913015	3.714753	3.736004	2.751497	3.713332	Tumor	BRCA
TCGA-BH-A18H-01A	2.070992668	3.076255453	1.923517284	3.047758724	3.383007306	3.008588084	2.87578628	3.581551519	Tumor	BRCA
TCGA-E2-A1LH-01A	1.757224469	3.091827723	1.517754234	1.889874371	2.645335745	2.522281577	2.170004366	2.2208558	Tumor	BRCA
TCGA-C8-A27A-01A	3.009885439	2.208255429	3.421525627	2.932714361	3.841794231	3.205122394	3.056474848	3.634382787	Tumor	BRCA
TCGA-E9-A1R4-01A	2.928003	2.896553	2.658692	3.5584	2.966006	3.639526	3.030047	3.745958	Tumor	BRCA
TCGA-A2-A3XU-01A	1.260776118	2.490744926	1.263688001	1.358769647	1.546320422	2.453207119	2.191671057	2.208186192	Tumor	BRCA
TCGA-HN-A2NL-01A	2.393672658	3.639435945	1.943092514	2.069813185	3.187123672	3.116653055	3.609313545	2.615429199	Tumor	BRCA
TCGA-BH-A0BO-01A	2.721772922	2.876973762	3.185614775	2.910393378	3.886494692	2.892458679	2.716073183	3.723578346	Tumor	BRCA
TCGA-D8-A1Y0-01A	2.836820306	2.923445986	3.547225133	3.806756476	4.378313884	2.806669139	3.243600617	3.903956853	Tumor	BRCA
TCGA-B6-A40B-01A	1.196581231	3.258708673	2.206051475	2.162514965	2.7447334	3.337524566	2.925532802	2.612525124	Tumor	BRCA
TCGA-PL-A8LX-01A	1.718922146	2.839888356	2.739919434	2.708725768	3.158766635	2.950270719	3.38467749	2.693922124	Tumor	BRCA
TCGA-B6-A1KF-01A	1.666261358	2.163769471	2.449925369	1.553313805	2.685599672	2.989778281	2.446442676	3.691434549	Tumor	BRCA
TCGA-AO-A0J7-01A	1.801751	3.134485	2.071485	2.653651	3.035562	3.098109	2.809666	3.225334	Tumor	BRCA
TCGA-EW-A2FV-01A	2.564291108	2.660069569	2.511316459	2.974553397	3.480607692	2.741049199	3.055118579	3.409182555	Tumor	BRCA
TCGA-AR-A252-01A	3.553799323	2.355158595	3.654655183	2.90842268	4.374855046	2.361562529	2.876623513	4.012403084	Tumor	BRCA
TCGA-AN-A0XR-01A	2.518883515	2.730108691	2.487210029	2.506487337	3.03689984	3.25921653	2.932905322	3.650139796	Tumor	BRCA
TCGA-A2-A0YC-01A	2.368843089	2.712410321	3.528164505	3.116581884	4.047716535	3.250281062	3.085854281	4.308262679	Tumor	BRCA
TCGA-A8-A07P-01A	1.183379	2.227547	2.731364	2.859504	3.392436	2.709027	2.932906	3.002053	Tumor	BRCA
TCGA-BH-A1FR-11B	2.981170254	2.742329872	3.11180474	2.801072437	3.839324745	2.712195978	2.852264649	3.593474711	Normal	BRCA
TCGA-E9-A3X8-01A	1.474784539	2.670057695	1.30231527	0.872986271	1.835117227	2.911851694	2.035189865	1.823602456	Tumor	BRCA
TCGA-AC-A2B8-01A	2.639839766	3.016877396	3.418438753	3.425914224	3.693495154	3.422138243	3.076479571	4.24182764	Tumor	BRCA
TCGA-AO-A0JL-01A	1.669799728	2.137504457	2.629988602	1.795678236	3.104817094	3.102064467	2.294141427	2.490681814	Tumor	BRCA
TCGA-BH-A1FB-11A	3.166524901	3.008562553	3.306268457	3.030831732	3.962613926	2.877453984	3.127258073	3.869082165	Normal	BRCA
TCGA-D8-A27W-01A	2.346724	3.227307	3.096039	3.576533	3.087954	2.929856	2.971948	3.525072	Tumor	BRCA
TCGA-B6-A0RO-01A	1.641628	1.786085	2.454959	2.142934	2.523952	2.166199	2.489901	3.077271	Tumor	BRCA
TCGA-BH-A0DE-01A	2.068676796	2.883381655	2.735868569	2.950968443	3.690318906	3.301412436	2.92591125	3.226004406	Tumor	BRCA
TCGA-D8-A147-01A	3.490756	3.593834	3.241096	3.124672	3.592958	3.355794	3.049912	3.996082	Tumor	BRCA
TCGA-BH-A202-01A	2.705355	2.057512	2.652929	2.318438	3.056202	2.456887	2.655674	4.126902	Tumor	BRCA
TCGA-BH-A18R-01A	2.453754	2.886865	3.26992	3.526839	3.94566	3.193902	3.343032	3.981583	Tumor	BRCA
TCGA-BH-A0HA-11A	3.564852	3.134168	3.382155	3.18926	4.624144	3.372636	3.043114	4.152081	Normal	BRCA
TCGA-B6-A0RV-01A	2.083844082	2.729086241	2.995786424	2.673125744	3.282139851	2.432810219	2.438944473	3.19367894	Tumor	BRCA
TCGA-D8-A27P-01A	3.273333102	2.885975934	3.177747648	3.147594582	4.324471396	2.901863403	3.102227037	4.455376275	Tumor	BRCA
TCGA-BH-A0W7-01A	2.259657328	2.526766404	2.02813574	2.207157393	2.658257762	3.049192109	2.907254427	2.88559225	Tumor	BRCA
TCGA-BH-A0E1-11A	2.716025076	2.80118623	2.801610747	2.546115029	3.788053453	3.196780118	2.623591857	3.391678252	Normal	BRCA
TCGA-AC-A7VB-01A	1.55841	3.382105	2.642957	4.721635	2.994071	3.947748	2.786379	2.975143	Tumor	BRCA
TCGA-AN-A046-01A	2.113708992	2.718951936	2.709680442	2.881010042	3.859727031	2.288289887	3.098407783	2.822617373	Tumor	BRCA
TCGA-A2-A0SX-01A	2.659737	4.750796	3.418777	3.111131	3.935719	2.916458	3.168568	3.667665	Tumor	BRCA
TCGA-A8-A06N-01A	2.538504	2.817105	3.379075	3.872311	4.061732	3.370719	4.095829	4.074557	Tumor	BRCA
TCGA-BH-A8G0-01A	2.419489744	3.171354395	2.238648617	2.747506437	3.594939057	3.060302229	3.064713376	3.569232777	Tumor	BRCA
TCGA-BH-A0HP-01A	2.229982	2.557812	3.02252	2.756907	3.901455	2.792194	2.97563	3.750599	Tumor	BRCA
TCGA-BH-A18U-01A	2.792836	2.262933	2.281766	2.345008	3.697521	2.784746	2.432826	3.387845	Tumor	BRCA
TCGA-AN-A0AS-01A	2.325525487	2.635854569	2.37881014	2.496725135	3.084609241	2.910159111	2.739692456	3.420591024	Tumor	BRCA
TCGA-AO-A0JC-01A	3.280513095	3.352377023	2.720175355	3.084356502	4.40384464	3.212099816	3.161954579	3.11816037	Tumor	BRCA
TCGA-BH-A1F2-01A	2.014677	1.67056	2.849447	1.703128	3.474441	2.359443	2.71359	3.176301	Tumor	BRCA
TCGA-BH-A18M-01A	2.381830864	2.858631385	3.206048734	3.104233851	3.951644127	3.122355693	2.864779304	3.640737033	Tumor	BRCA
TCGA-C8-A12L-01A	2.699629452	3.394987748	2.642294635	3.187729865	2.807047289	3.08867772	2.832859185	4.010081852	Tumor	BRCA
TCGA-E9-A1R7-01A	2.199261	2.180431	3.22505	3.563502	3.489365	2.783432	2.921931	4.01707	Tumor	BRCA
TCGA-BH-A1FH-01A	3.126763673	2.660687771	3.332442996	3.135724881	4.019953576	2.925101105	2.944560222	3.936943025	Tumor	BRCA
TCGA-AR-A24V-01A	2.154459	2.520162	3.105086	2.798267	3.652548	2.549649	2.75862	3.329805	Tumor	BRCA
TCGA-AC-A6IX-01A	1.987484085	3.398360748	2.836472939	3.014586702	3.336380326	3.227627069	3.374832436	3.528696176	Tumor	BRCA
TCGA-D8-A1JH-01A	3.036331317	2.824340364	3.375774854	3.103931211	4.110814925	2.733308714	3.033365514	3.74456692	Tumor	BRCA
TCGA-BH-A1FE-01A	3.175637	2.291893	3.703258	3.127257	4.355304	2.57892	2.678081	3.698663	Tumor	BRCA
TCGA-A2-A25C-01A	2.427574	2.771769	3.119914	3.214585	4.032667	2.598026	2.914036	4.249957	Tumor	BRCA
TCGA-B6-A0IQ-01A	2.438113929	3.184059799	2.153562729	2.264277363	3.441131779	3.006044904	2.91693249	3.286481154	Tumor	BRCA
TCGA-AO-A0JI-01A	2.7298795	2.842110668	3.195855834	3.147413821	3.656912663	2.847882385	3.108837967	3.471008372	Tumor	BRCA
TCGA-AC-A2FB-11A	2.751361051	2.456219285	2.704835589	2.469100347	3.667424349	2.738698459	2.745700655	3.347715203	Normal	BRCA
TCGA-B6-A0IA-01A	1.496460305	1.4592951	1.440810988	1.453178165	2.169624849	2.70842469	2.131202892	2.584621178	Tumor	BRCA
TCGA-E2-A1L7-01A	2.293556002	3.203307054	2.180411659	2.828274157	3.416121705	2.772000907	2.62192357	3.067058887	Tumor	BRCA
TCGA-BH-A18F-01A	2.976195013	2.739829578	2.900263181	3.221552082	3.495960345	3.281152379	2.904934952	4.073701293	Tumor	BRCA
TCGA-C8-A1HI-01A	1.834834823	2.237167033	2.277623062	2.15592062	3.345681348	2.888392697	3.252452935	3.737080309	Tumor	BRCA
TCGA-A2-A0YD-01A	2.972446	2.895572	3.013109	2.901443	3.863627	3.228077	2.817123	4.724372	Tumor	BRCA
TCGA-A8-A06U-01A	2.400678707	2.407647627	2.126083112	2.920865819	3.101353744	2.313794039	3.14310302	3.61857709	Tumor	BRCA
TCGA-BH-A18S-01A	2.502636	2.48129	3.080571	2.247464	4.318571	2.841402	2.637564	4.711378	Tumor	BRCA
TCGA-A8-A08S-01A	2.145912	2.636981	3.092158	3.371105	3.556582	3.182233	3.514866	3.758625	Tumor	BRCA
TCGA-A8-A08C-01A	3.029813998	2.562906032	3.329662192	2.505204173	4.213702364	3.702765147	3.173930194	5.204938442	Tumor	BRCA
TCGA-C8-A1HO-01A	2.080010921	2.776091684	3.536671408	3.057488535	3.07201015	2.906321813	2.530608865	3.489259486	Tumor	BRCA
TCGA-AO-A0JG-01A	2.677069291	3.172101155	3.579578486	3.201290553	4.688639286	3.06200412	3.264876356	4.360253877	Tumor	BRCA
TCGA-E9-A1NF-01A	1.863259548	2.037786864	2.082253507	2.043707159	3.248067997	2.720537706	2.486447371	2.543508829	Tumor	BRCA
TCGA-AO-A0J6-01A	1.536019	2.962879	2.051079	1.991971	2.706922	3.079262	2.180601	3.037608	Tumor	BRCA
TCGA-LL-A5YP-01A	1.467652849	3.537036506	1.66347228	1.719166449	2.649637352	3.374133266	2.525091647	3.337119605	Tumor	BRCA
TCGA-BH-A0DI-01A	2.106088385	2.630013159	2.120168162	2.537278647	3.873910831	2.738302018	2.569416409	3.013922917	Tumor	BRCA
TCGA-BH-A1FJ-01A	2.990946	2.660639	3.212022	2.286914	4.077009	2.673421	2.832078	4.788133	Tumor	BRCA
TCGA-UU-A93S-01A	1.625502284	2.00109943	1.705478855	1.304916196	3.212513116	2.411821311	2.200255789	2.311028884	Tumor	BRCA
TCGA-A2-A0YE-01A	2.146633823	2.818928859	2.833805131	2.460877262	3.585813805	3.684976879	2.753363009	3.402782942	Tumor	BRCA
TCGA-BH-A209-01A	2.793201933	2.222702651	2.543887871	2.677680501	4.067256658	2.367881248	3.001995901	3.314172338	Tumor	BRCA
TCGA-OL-A5RX-01A	2.314713994	3.213285088	2.624655411	2.415753809	3.762001317	3.561568644	2.857602441	3.725018558	Tumor	BRCA
TCGA-E2-A15D-01A	2.611575077	2.982278364	3.307531142	2.754079424	4.181409721	3.611222143	3.053769816	4.571700779	Tumor	BRCA
TCGA-D8-A27H-01A	2.489814796	3.211654358	2.725232434	2.425674433	3.909515238	2.88791833	3.263139645	3.476302576	Tumor	BRCA
TCGA-BH-A1F6-01A	2.0294969	2.955973996	2.905755768	2.12299527	2.641983587	3.084820061	2.262494712	2.907130763	Tumor	BRCA
TCGA-A1-A0SD-01A	2.515597	2.885285	3.29544	3.039792	3.950781	2.916816	3.33305	4.171028	Tumor	BRCA
TCGA-A7-A26J-01B	3.877298436	2.713643556	5.042760361	4.073564007	4.9772849	2.100264584	3.120793055	5.721778012	Tumor	BRCA
TCGA-D8-A1XC-01A	3.264324	2.690663	3.496393	3.312249	4.052094	3.146884	3.08645	4.477738	Tumor	BRCA
TCGA-A2-A04R-01A	1.620755	2.830516	2.911785	2.845758	3.982996	2.78114	2.862056	3.340231	Tumor	BRCA
TCGA-LD-A66U-01A	1.436641486	2.749711601	1.551806633	1.899758406	2.190319074	3.217393676	2.060321374	2.220591643	Tumor	BRCA
TCGA-E2-A15O-01A	1.939047	3.214186	2.963437	3.497016	3.448538	4.35646	3.543758	3.232809	Tumor	BRCA
TCGA-AR-A24T-01A	2.55494504	2.566579682	3.121413058	2.674722475	4.190745123	2.727828166	2.974317557	3.973865003	Tumor	BRCA
TCGA-BH-A0HO-01A	2.414607	2.383807	2.716195	2.619237	3.362248	2.378749	2.460298	3.524133	Tumor	BRCA
TCGA-A7-A6VW-01A	1.014052	2.851674	1.553646	1.154423	2.080884	2.712757	1.971395	1.694279	Tumor	BRCA
TCGA-E2-A153-11A	3.140823333	3.135434795	3.329418957	3.262751339	4.033996052	3.121427568	2.983962131	3.647650949	Normal	BRCA
TCGA-BH-A0HY-01A	1.699192967	2.649797146	2.578811364	2.768006088	3.475775109	2.950666151	2.696284312	3.66210704	Tumor	BRCA
TCGA-3C-AALJ-01A	2.214159092	3.541883082	2.123207286	2.792059329	3.051986053	3.25218251	3.417963395	2.817277947	Tumor	BRCA
TCGA-BH-AB28-01A	2.22822862	3.429666038	2.947512846	3.047915993	3.810721124	3.198118435	3.308257772	4.288838581	Tumor	BRCA
TCGA-A7-A0CG-01A	2.888054895	2.332550965	3.265782813	2.899348686	3.59343281	2.338000756	2.377490558	3.990197292	Tumor	BRCA
TCGA-A8-A08H-01A	2.33851	2.417519	2.374821	2.557189	3.275775	2.57018	2.701778	2.883669	Tumor	BRCA
TCGA-B6-A0WV-01A	2.533160791	2.640818707	3.357944697	3.327606207	3.87378112	2.794748679	3.227041649	3.83131642	Tumor	BRCA
TCGA-D8-A1XF-01A	2.337117513	3.449785605	3.403420129	3.620563077	3.93347203	3.33964574	3.868271734	3.923281805	Tumor	BRCA
TCGA-BH-A0BQ-01A	2.064787668	2.46099351	2.173950696	2.077442523	3.083106168	3.066248844	2.496652271	3.603133924	Tumor	BRCA
TCGA-E9-A1RF-11A	2.856321	1.868275	3.283784	2.546513	3.918307	2.06697	2.275202	3.81468	Normal	BRCA
TCGA-EW-A1PC-01B	1.857476217	2.737579077	1.923749762	2.483966384	3.163695883	2.820916278	2.496070963	3.278230052	Tumor	BRCA
TCGA-A8-A08I-01A	2.819489	3.532176	3.413848	3.235737	3.980229	3.251983	3.234587	3.868852	Tumor	BRCA
TCGA-B6-A0X4-01A	2.773121183	2.456299143	2.569031915	2.714219884	3.566687807	2.718703861	2.874342559	3.737973113	Tumor	BRCA
TCGA-E9-A2JS-01A	2.24197	2.962118	2.584316	3.099836	3.130233	3.282695	3.53258	3.240497	Tumor	BRCA
TCGA-A8-A096-01A	3.1673	2.801613	2.544791	2.951066	3.67984	2.825326	2.876558	4.244577	Tumor	BRCA
TCGA-BH-A1F6-11B	3.17439314	1.930569144	3.40897663	2.630038977	4.302064587	2.273618412	2.473345393	3.897494142	Normal	BRCA
TCGA-B6-A0WY-01A	2.272947639	2.414626831	2.323224119	2.714842685	3.135345135	3.001592621	2.783751162	3.137712819	Tumor	BRCA
TCGA-BH-A18V-11A	2.133943781	2.543847538	2.049025275	1.727172571	2.395200751	2.500857696	1.968944401	1.731188104	Normal	BRCA
TCGA-A8-A09E-01A	1.165385493	3.183274747	2.789059963	2.287904071	3.337055563	3.122592011	2.989069737	3.538171291	Tumor	BRCA
TCGA-BH-A1ES-06A	1.976951546	2.731814427	2.201917183	2.469853696	2.939017543	3.084290301	2.770696984	3.40322626	Tumor	BRCA
TCGA-EW-A1OW-01A	2.734770376	2.79731138	2.987996453	2.179092432	3.867850595	3.333401733	3.282779978	3.549900949	Tumor	BRCA
TCGA-D8-A1XD-01A	3.160254919	3.202340354	3.377472945	3.677072703	4.085080679	2.944205104	3.381656679	4.018540533	Tumor	BRCA
TCGA-E9-A54X-01A	2.036045087	2.538077599	2.800425861	1.986888078	3.629022429	3.118423235	2.572360295	2.701500763	Tumor	BRCA
TCGA-B6-A0RG-01A	1.271099954	2.564202551	2.340890513	2.484544459	3.234371406	2.699136348	2.739809146	3.118614745	Tumor	BRCA
TCGA-A8-A097-01A	2.471527185	2.867446785	2.821374073	2.843831552	3.420590358	2.906397362	2.978832176	4.038689997	Tumor	BRCA
TCGA-A2-A0CX-01A	1.729008863	2.634895105	2.332309714	2.416623256	2.648123921	3.382284817	2.824145284	3.187937948	Tumor	BRCA
TCGA-E9-A5FK-01A	1.790853788	2.860146999	1.650377473	1.663195085	2.118959352	2.819639695	2.263734594	2.045500006	Tumor	BRCA
TCGA-BH-A1FG-11B	2.64960496	1.268276961	2.848674176	1.513721411	3.740710112	1.632320282	2.33415756	3.076485931	Normal	BRCA
TCGA-C8-A8HQ-01A	1.861333782	3.086286118	2.527571499	2.829557419	2.592010107	3.185823662	3.334834023	3.061714192	Tumor	BRCA
TCGA-BH-A0BP-01A	2.039475499	3.209034635	2.917432082	3.116872956	3.939595972	3.332411172	2.964624437	3.455903243	Tumor	BRCA
TCGA-B6-A0RL-01A	2.042994336	3.602495063	2.921672512	3.097997529	3.687927609	3.894413628	3.351423124	3.649966862	Tumor	BRCA
TCGA-A8-A08F-01A	2.318514	2.974179	3.309317	3.447908	3.601532	3.218008	3.302875	3.788084	Tumor	BRCA
TCGA-A2-A0CK-01A	1.788773	3.325197	2.390709	2.387257	3.289696	3.223398	2.946196	2.739281	Tumor	BRCA
TCGA-E9-A1N4-01A	2.756943	2.528414	3.328188	2.682611	3.841136	2.456024	2.596022	3.524228	Tumor	BRCA
TCGA-D8-A1XZ-01A	2.262842	2.780346	1.743144	2.589035	3.26603	2.926617	2.998183	2.671486	Tumor	BRCA
TCGA-AR-A1AS-01A	2.240511074	2.695986009	2.475443047	2.088473332	2.614182463	3.660278134	2.661113753	3.998292107	Tumor	BRCA
TCGA-BH-A18N-11A	3.300101367	2.895455347	3.441610163	3.313711684	4.206272823	2.950660429	3.012147354	3.907922178	Normal	BRCA
TCGA-EW-A424-01A	1.598152322	3.064962019	2.121977767	2.192613862	3.393160921	3.250413671	2.903559666	3.12335208	Tumor	BRCA
TCGA-A7-A3RF-01A	2.377744	2.94081	2.673	2.738776	2.871171	2.987588	3.100576	2.658843	Tumor	BRCA
TCGA-AR-A24H-01A	2.429836	2.887002	3.333675	2.984571	3.497707	3.201855	3.349861	4.396546	Tumor	BRCA
TCGA-A8-A06T-01A	2.125554	2.493776	3.521805	2.835801	4.198065	2.822955	3.237759	3.802806	Tumor	BRCA
TCGA-C8-A1HL-01A	1.837618788	2.206895561	2.373147631	2.177668457	3.570105246	2.506433683	2.694340133	3.044091787	Tumor	BRCA
TCGA-D8-A1X8-01A	2.336681774	2.63701321	3.406088588	2.89515934	4.376520199	2.731013833	2.881283617	4.450281617	Tumor	BRCA
TCGA-AO-A1KT-01A	1.571904132	2.368477087	2.534661305	1.93376321	2.84848772	2.742018436	2.661430471	2.650604317	Tumor	BRCA
TCGA-E2-A15K-11A	2.021238696	2.655517379	1.961972355	2.087447585	2.729057025	2.936024819	2.506416562	2.080834719	Normal	BRCA
TCGA-B6-A0RQ-01A	2.886588536	2.818612825	2.889617587	3.057202457	3.922637033	3.069324241	3.186377723	3.698245478	Tumor	BRCA
TCGA-AR-A1AQ-01A	2.26113659	3.039955993	2.474145169	1.957560163	3.33107374	2.539718774	2.237274866	2.990367459	Tumor	BRCA
TCGA-OL-A5D6-01A	1.773117	2.788409	2.360354	2.303896	2.410516	2.963418	2.380675	2.133766	Tumor	BRCA
TCGA-A8-A091-01A	3.138079	2.949971	4.103192	3.804185	4.258596	3.486496	3.606977	3.937797	Tumor	BRCA
TCGA-A7-A4SE-01A	2.055132494	4.032927444	2.567455837	3.19169688	4.103592094	3.920334268	4.055196504	3.581254967	Tumor	BRCA
TCGA-AC-A2FE-01A	2.149801884	3.084509503	2.832824054	2.761571224	3.426549108	2.974201798	2.799774962	3.20603451	Tumor	BRCA
TCGA-BH-A1F2-11A	3.216314	2.631894	3.197324	3.036676	4.011949	2.839142	2.887758	3.870087	Normal	BRCA
TCGA-E9-A1ND-11A	1.793583422	2.580794114	1.866160807	1.860762211	2.527686191	2.813747423	2.554695506	2.151722888	Normal	BRCA
TCGA-C8-A26Z-01A	2.18425	3.454532	3.421025	3.30384	4.248107	2.980557	3.275276	4.022007	Tumor	BRCA
TCGA-C8-A12Y-01A	1.240972	2.342531	1.787823	1.796827	2.781254	3.46201	2.373008	2.791264	Tumor	BRCA
TCGA-A7-A13F-01A	2.220966549	2.751595043	2.745135526	2.373529308	3.553898373	2.52881475	2.664843483	3.478142736	Tumor	BRCA
TCGA-BH-A28Q-01A	2.766078	3.05234	3.563266	3.264767	4.417021	3.365916	3.04022	4.784095	Tumor	BRCA
TCGA-GM-A5PV-01A	1.943017834	2.457720139	2.100260149	1.824718047	3.288024295	2.88495019	2.531929961	2.799708198	Tumor	BRCA
TCGA-A7-A4SC-01A	2.859301294	3.564699741	3.12163673	2.823792092	3.855509623	3.181919736	3.572943427	4.259073947	Tumor	BRCA
TCGA-A8-A09G-01A	2.756109	3.666808	3.74265	3.109188	3.327603	2.573793	3.120212	4.221539	Tumor	BRCA
TCGA-A7-A13E-11A	2.655926703	2.16141923	2.933460129	2.636269788	3.620104745	2.430594117	2.497815628	3.535494348	Normal	BRCA
TCGA-E2-A15H-01A	2.631933488	2.706747311	2.675564076	3.102664718	3.509509496	3.15787188	3.3852876	3.809846807	Tumor	BRCA
TCGA-A7-A13E-01B	3.609525035	2.487285807	5.069474087	2.336666927	5.04308279	1.073845845	2.113009617	5.093912945	Tumor	BRCA
TCGA-B6-A0IH-01A	2.93833467	2.863684891	3.184757302	2.69456424	4.208554885	3.217080903	2.760091145	4.380280622	Tumor	BRCA
TCGA-A2-A1G4-01A	3.112122	2.78312	3.746633	3.40043	3.973704	2.805999	3.012127	3.537579	Tumor	BRCA
TCGA-A8-A093-01A	2.319765423	3.132125278	3.683952093	3.007594428	3.988997595	3.409552952	3.014123717	4.498913469	Tumor	BRCA
TCGA-C8-A12O-01A	2.420820617	2.363852498	3.159161778	2.742103649	3.724969768	2.862810483	2.899313743	3.231510476	Tumor	BRCA
TCGA-AO-A1KQ-01A	1.684348	2.456273	2.34699	2.358722	3.255799	3.097269	2.426486	2.683644	Tumor	BRCA
TCGA-AR-A256-01A	2.680079675	3.585274708	2.739109089	2.726511928	4.302447829	2.792951703	2.980361289	3.81439836	Tumor	BRCA
TCGA-OL-A66I-01A	1.744724037	3.760960086	1.244510301	1.640168819	2.613570568	2.875767868	3.075881531	3.026775373	Tumor	BRCA
TCGA-C8-A3M7-01A	2.902265178	2.972732326	3.338083312	2.858850712	3.883996266	2.795500691	2.964973898	3.574645094	Tumor	BRCA
TCGA-A2-A04W-01A	1.784724852	2.226436386	2.519902428	2.216383913	2.69011699	2.483393455	2.890097463	2.357536253	Tumor	BRCA
TCGA-OL-A97C-01A	2.487668205	3.838331399	3.110311305	2.83253041	3.732967686	3.020378281	2.834199122	3.21444994	Tumor	BRCA
TCGA-AR-A1AM-01A	2.162109843	3.428840036	2.972980222	3.091635012	3.692995626	3.256079368	3.560806622	3.587960953	Tumor	BRCA
TCGA-AR-A2LR-01A	2.648472954	3.909671458	2.749526397	2.912824755	3.583424576	3.079827547	2.661393837	3.760553525	Tumor	BRCA
TCGA-EW-A1OZ-01A	1.384762	2.82488	2.685725	2.399469	2.584884	3.343813	2.355849	2.405087	Tumor	BRCA
TCGA-A1-A0SF-01A	2.277062121	2.952770464	2.848409297	2.743297395	3.594675766	3.313940645	2.432165704	3.247759942	Tumor	BRCA
TCGA-A1-A0SJ-01A	2.037972594	2.835552227	2.646702212	2.31599727	3.126601851	2.867529183	2.534096417	3.345067752	Tumor	BRCA
TCGA-A7-A13G-11A	2.667754871	2.038789897	2.931165514	2.365110665	3.555940516	2.072655469	2.466519128	3.797404838	Normal	BRCA
TCGA-D8-A1JU-01A	2.503916	2.804915	2.387279	2.395333	3.495863	2.549915	2.579329	3.828792	Tumor	BRCA
TCGA-A8-A07F-01A	3.438301836	3.136181716	4.336182334	3.392664324	4.421545125	3.129220199	3.350303997	4.745970147	Tumor	BRCA
TCGA-A7-A6VY-01A	1.390383	2.985905	2.162441	2.482788	2.697874	3.577807	2.921359	3.110988	Tumor	BRCA
TCGA-BH-A1FU-11A	3.606682976	3.282855147	3.60409939	3.764713635	4.408514718	3.262722077	3.387718941	4.231595006	Normal	BRCA
TCGA-BH-A0BZ-11A	2.998774	2.357687	3.22973	3.058333	3.839833	2.555325	2.611228	3.735696	Normal	BRCA
TCGA-A2-A0CU-01A	2.433253246	2.794224314	2.672736643	3.586033908	3.310277025	3.135863542	3.301269346	3.32314501	Tumor	BRCA
TCGA-BH-A18L-11A	2.745373213	2.757023489	3.006299133	3.002492531	3.867756618	2.880909405	2.842093223	3.564119164	Normal	BRCA
TCGA-E9-A1NE-01A	3.03132	2.967712	3.14713	3.782154	4.232761	2.774699	3.086257	4.127859	Tumor	BRCA
TCGA-A7-A0D9-01A	2.730445787	2.917862151	3.603040944	3.376320358	3.651631589	2.804680553	3.416768481	3.466484258	Tumor	BRCA
TCGA-C8-A12K-01A	1.843363145	2.79969124	2.30596922	1.701764525	3.160463946	2.798073733	3.059475204	3.276440381	Tumor	BRCA
TCGA-A8-A07O-01A	2.633538	2.825225	2.624503	2.913251	2.839159	3.191789	3.513744	4.177562	Tumor	BRCA
TCGA-C8-A12U-01A	2.027535	2.851384	2.5645	1.996566	2.980365	3.032819	2.646671	2.408393	Tumor	BRCA
TCGA-C8-A8HP-01A	1.503074592	3.263086375	2.082947533	2.778522703	2.582155432	3.125622972	3.033619372	2.916673707	Tumor	BRCA
TCGA-A2-A3XV-01A	1.035826484	1.872315676	1.041608902	0.620337008	0.737019527	2.177798669	2.084085784	1.049537024	Tumor	BRCA
TCGA-BH-A0AW-01A	1.831003975	2.350927332	2.168819251	2.100164607	3.162517106	2.601257979	2.493348875	2.493459169	Tumor	BRCA
TCGA-AN-A0FF-01A	2.516469549	3.182783123	2.701959784	3.283995787	3.862105289	2.9830964	3.545343318	4.164783809	Tumor	BRCA
TCGA-AR-A24M-01A	3.238472	2.342497	3.508105	3.502455	4.284074	2.513982	3.093219	4.729361	Tumor	BRCA
TCGA-BH-A0DP-11A	3.315062	2.785569	3.38111	3.180105	4.394782	2.977972	2.83352	4.105874	Normal	BRCA
TCGA-E2-A2P6-01A	1.671912018	3.326986936	2.384469178	2.755607116	3.578912721	3.430800722	3.198005065	3.451033252	Tumor	BRCA
TCGA-C8-A130-01A	2.092195171	2.884626986	2.356916255	2.359503003	2.994176654	3.040682999	2.480439918	2.610156842	Tumor	BRCA
TCGA-C8-A274-01A	2.670506	3.194067	3.105764	2.843461	3.834833	2.876145	2.786748	4.44329	Tumor	BRCA
TCGA-E9-A1RD-11A	2.681557977	2.257066014	3.006449466	2.581606642	3.744873911	2.398968049	2.519627379	3.670646956	Normal	BRCA
TCGA-D8-A73X-01A	2.481152528	3.040884204	2.575347037	2.714606211	3.79426418	3.318911964	3.015507506	3.953118215	Tumor	BRCA
TCGA-AO-A0JA-01A	2.334310561	2.973565507	3.362730653	2.884026358	3.956467038	2.98357212	3.206658143	4.058239536	Tumor	BRCA
TCGA-LL-A5YN-01A	1.466192555	2.773834129	1.52977827	1.69757462	2.13456714	2.859075233	2.559518001	1.966571835	Tumor	BRCA
TCGA-D8-A1XB-01A	3.065010965	3.04301379	3.201894642	3.298517432	3.896268133	3.213807407	2.976927279	4.340441843	Tumor	BRCA
TCGA-LL-A6FP-01A	0.7230914	2.658994	1.68017	1.692526	2.145102	3.386858	3.059767	2.688009	Tumor	BRCA
TCGA-A7-A26E-01B	4.116926298	2.959107603	5.46206916	3.832039456	5.35001739	2.021616489	2.796167779	5.532135837	Tumor	BRCA
TCGA-A7-A6VX-01A	1.995489687	3.639821178	2.332675001	2.505872132	3.37613407	3.413816269	3.025755654	3.763867226	Tumor	BRCA
TCGA-AC-A6IW-01A	1.427028422	4.081012779	1.644100201	2.384344234	2.383778783	3.041266325	2.856167424	2.967248566	Tumor	BRCA
TCGA-BH-A0C3-01A	2.712122516	2.801539001	3.160246561	3.173512162	4.098785632	3.264327674	3.311336548	3.957498493	Tumor	BRCA
TCGA-E9-A1NF-11A	2.677977	2.481024	3.15596	3.081548	3.85795	2.928727	2.743281	3.688595	Normal	BRCA
TCGA-E2-A1L9-01A	2.344864535	2.158497291	2.236661176	2.207875961	3.837175526	2.899589542	2.558022855	3.639300115	Tumor	BRCA
TCGA-BH-A1EV-01A	2.708440645	3.046564611	2.954977962	3.265880643	3.527496198	2.872066656	2.794344413	4.226228512	Tumor	BRCA
TCGA-A2-A3XX-01A	1.437923353	3.644705743	2.461714686	1.916853958	2.414409991	3.477800808	2.88944435	2.939134323	Tumor	BRCA
TCGA-E9-A1NA-01A	1.968181	2.89722	2.272339	3.259663	3.631821	2.655972	2.912938	3.592129	Tumor	BRCA
TCGA-EW-A1OY-01A	2.016877505	2.3931952	2.268446608	2.662695069	3.428621558	3.001574308	2.430132512	3.23198457	Tumor	BRCA
TCGA-BH-A0AU-01A	2.257819	3.07776	3.1799	3.429862	3.931591	3.083548	3.508187	4.057435	Tumor	BRCA
TCGA-B6-A0WS-01A	2.200084319	2.796274178	3.038952394	3.030168785	3.514654268	3.292962117	2.787194452	3.394979341	Tumor	BRCA
TCGA-B6-A0I5-01A	1.681290406	2.185060972	2.391747926	1.931392885	3.102594157	3.062732635	2.32102942	2.434002594	Tumor	BRCA
TCGA-E2-A14P-01A	2.092315157	2.580584675	2.260002328	2.10068172	3.487792785	2.966491478	2.174364509	2.218524392	Tumor	BRCA
TCGA-GM-A2DF-01A	1.951209926	2.479332122	2.575001115	2.300736851	2.903328806	3.123989775	2.586709269	2.094515974	Tumor	BRCA
TCGA-AQ-A04H-01B	2.26408	2.556245	3.007147	3.046559	3.638969	3.241448	3.25327	3.661832	Tumor	BRCA
TCGA-AC-A6NO-01A	2.234192424	3.445980217	2.782001491	2.875682986	3.746572725	3.804711508	3.312008525	4.023655267	Tumor	BRCA
TCGA-BH-A0E9-01B	3.034677	3.319006	3.655607	3.122174	4.156848	3.034422	3.119943	4.469871	Tumor	BRCA
TCGA-E9-A1N4-11A	3.628188	3.151039	3.821251	3.350608	4.607402	3.115959	2.999782	4.282345	Normal	BRCA
TCGA-BH-A0B1-01A	1.906993	2.577674	3.061639	2.685966	3.611279	2.683245	2.781347	3.865376	Tumor	BRCA
TCGA-AR-A0TW-01A	1.649028	3.195105	2.641807	2.004707	2.899706	3.086401	3.651613	3.531221	Tumor	BRCA
TCGA-AN-A0FX-01A	1.826839994	4.025821075	2.657487693	2.655562881	3.660888935	2.717304475	3.23088339	3.785922025	Tumor	BRCA
TCGA-BH-A0BD-01A	2.062679202	2.86073607	3.05919973	2.891772675	3.759207879	2.868709486	2.883714095	4.588103977	Tumor	BRCA
TCGA-D8-A1JA-01A	2.510835	1.870879	3.042037	2.958578	4.068271	2.062409	2.484495	4.248117	Tumor	BRCA
TCGA-S3-AA11-01A	2.485217204	3.810421198	3.166204779	3.295826135	3.552900451	3.396973932	3.527255756	3.503444322	Tumor	BRCA
TCGA-AO-A03T-01A	1.256289	2.115223	1.589332	1.993656	2.747162	2.267915	2.285554	1.526381	Tumor	BRCA
TCGA-AC-A3YI-01A	2.20193152	3.298207306	2.546978573	3.037544762	3.402029593	3.039124734	3.023809306	2.99677556	Tumor	BRCA
TCGA-BH-A0B2-01A	2.326284301	2.794657955	2.265143306	2.446017556	3.318065181	2.993266813	2.932949733	3.530422092	Tumor	BRCA
TCGA-LL-A7T0-01A	1.38651778	3.142103465	2.240214863	3.056367704	2.699389386	3.814229018	3.677724005	2.332188183	Tumor	BRCA
TCGA-BH-A0DH-01A	1.802327	2.452654	2.538037	2.618214	3.212981	3.213593	3.13028	2.852905	Tumor	BRCA
TCGA-AC-A8OQ-01A	2.316342935	5.137201558	2.665017626	2.838977739	2.750719439	2.911393821	3.05407296	3.205067895	Tumor	BRCA
TCGA-C8-A12N-01A	2.11557272	2.304664697	2.337752351	2.244358363	3.468478475	3.290520597	2.559107384	2.754936162	Tumor	BRCA
TCGA-AO-A03U-01B	2.641103	2.396463	2.746951	2.390773	3.368802	2.573359	2.846772	3.333765	Tumor	BRCA
TCGA-C8-A12T-01A	1.833277	2.411211	2.011635	2.039451	2.548461	2.747743	2.70202	2.574289	Tumor	BRCA
TCGA-AO-A0J2-01A	1.820965	2.129183	1.445701	2.285014	2.542317	2.658101	2.049131	1.966717	Tumor	BRCA
TCGA-D8-A27R-01A	1.736873	3.047184	2.367588	2.912024	2.861359	3.093783	3.186675	3.0119	Tumor	BRCA
TCGA-A2-A0EU-01A	2.240804805	2.563928895	2.717012915	2.905437996	3.526880631	3.182775829	3.202895883	3.035061033	Tumor	BRCA
TCGA-AO-A12D-01A	2.269745617	2.807566342	2.551582412	2.675842405	3.182041694	2.507199486	3.084043019	3.416605365	Tumor	BRCA
TCGA-D8-A1XT-01A	2.995989	2.86901	3.155996	2.404678	3.853158	2.779504	2.76256	3.751522	Tumor	BRCA
TCGA-A2-A0CW-01A	2.194332	2.486445	2.829333	2.726218	3.112766	3.046344	3.451895	3.470088	Tumor	BRCA
TCGA-E2-A10F-01A	2.620492609	3.048244642	2.804863579	2.805451174	3.740117712	3.267361057	3.10681253	4.295810249	Tumor	BRCA
TCGA-BH-A0E7-01A	2.778406526	2.498256355	3.502932786	3.220287564	3.966699525	3.340193912	2.973337409	3.736164161	Tumor	BRCA
TCGA-D8-A1XG-01A	3.512389194	2.979503514	3.351653963	3.455622489	4.26382561	2.923984159	3.340156688	5.028006086	Tumor	BRCA
TCGA-BH-A0AY-11A	2.863958317	2.596054609	2.917712202	2.6267664	4.090440512	2.827599756	2.673185536	3.555076252	Normal	BRCA
TCGA-E9-A1N8-01A	2.768664834	3.648452336	3.492541206	3.429929981	3.915562365	4.207573346	3.304855103	3.778765592	Tumor	BRCA
TCGA-E2-A2P5-01A	1.586715	2.750765	1.985406	2.578238	3.067017	3.549629	2.513121	2.833181	Tumor	BRCA
TCGA-BH-A18P-11A	3.143683843	2.4489185	3.27460047	2.903010292	3.978792206	2.503236207	2.688518521	3.966306452	Normal	BRCA
TCGA-C8-A278-01A	2.329441	2.037686	2.56241	2.045599	3.064979	2.558063	2.169643	2.589982	Tumor	BRCA
TCGA-A8-A08R-01A	2.855362557	3.411245629	3.742277507	3.336644244	3.530416012	2.877928581	2.568248767	3.925342168	Tumor	BRCA
TCGA-E2-A15A-01A	2.273685	2.963987	2.486073	3.101929	3.437697	2.776839	3.060191	3.67556	Tumor	BRCA
TCGA-BH-A1FE-11B	3.865510834	2.238149314	3.875128669	2.92444931	4.777697448	2.691866691	2.679214764	4.403761783	Normal	BRCA
TCGA-BH-A1EO-11A	1.689897	1.722878	1.936553	1.583623	2.959494	2.177966	1.999862	2.482598	Normal	BRCA
TCGA-D8-A1JT-01A	2.117061	1.472084	2.414403	1.607378	3.36065	2.271395	2.609472	3.166645	Tumor	BRCA
TCGA-D8-A142-01A	2.348844	2.86166	2.52416	2.21618	3.42484	2.521404	2.537577	3.244928	Tumor	BRCA
TCGA-A2-A3Y0-01A	1.357064	3.492192	1.975733	2.212754	2.14011	3.44763	2.614997	2.278813	Tumor	BRCA
TCGA-AQ-A0Y5-01A	2.363295	2.327009	3.26644	2.948589	3.366395	2.721573	3.375661	3.741002	Tumor	BRCA
TCGA-A8-A07W-01A	2.427949728	2.80488454	3.141291943	3.593906622	3.551064108	3.242425173	3.520394578	3.611248512	Tumor	BRCA
TCGA-A1-A0SM-01A	1.742748	2.445772	2.361039	2.328994	3.623339	2.523264	2.828673	3.721464	Tumor	BRCA
TCGA-AC-A3EH-01A	2.189887	3.188295	2.632122	2.740468	3.382694	3.242757	2.387356	3.554266	Tumor	BRCA
TCGA-MS-A51U-01A	2.494524164	3.822456449	2.760743451	2.787072517	3.475434847	3.395259325	3.065262042	3.696174875	Tumor	BRCA
TCGA-AR-A24K-01A	3.562083	2.942634	4.01897	2.844348	4.737197	2.134024	2.943545	5.033592	Tumor	BRCA
TCGA-AC-A2BM-01A	2.463687	2.79722	3.738963	3.347253	3.97968	3.093251	3.126934	4.200383	Tumor	BRCA
TCGA-A2-A3XY-01A	2.155375	3.860159	2.293499	2.466851	3.130085	3.499753	2.991931	3.175024	Tumor	BRCA
TCGA-E2-A14W-01A	2.141919	2.245687	2.286193	1.992659	3.458046	3.064348	2.589355	2.812102	Tumor	BRCA
TCGA-BH-A1F8-01A	2.109286	1.921342	4.717144	2.095936	4.147989	2.081543	2.690671	3.55052	Tumor	BRCA
TCGA-E9-A1RA-01A	2.829784394	3.304074383	3.203230853	3.20554417	3.782524665	3.085254413	3.357859157	3.770276296	Tumor	BRCA
TCGA-A8-A0A6-01A	2.621339301	2.546022255	2.945824951	2.819884275	3.944201844	2.509684117	2.937623358	4.251923994	Tumor	BRCA
TCGA-AC-A7VC-01A	1.209727362	2.685384037	1.196784087	1.514126957	2.218070635	2.815926305	2.211246924	1.868610575	Tumor	BRCA
TCGA-C8-A27B-01A	1.709501	3.321253	2.962639	2.027829	3.887177	2.553028	3.060964	3.52247	Tumor	BRCA
TCGA-S3-AA15-01A	2.289000155	3.453899746	2.335054433	2.559312914	2.999190286	3.23073783	2.981939416	2.961443239	Tumor	BRCA
TCGA-BH-A1ES-01A	2.27758189	2.919192618	2.996733326	2.900285384	3.049746793	2.817454533	3.156914648	3.491484135	Tumor	BRCA
TCGA-E2-A1L6-01A	2.690691	2.500709	2.790382	2.732589	3.734518	2.529206	2.613154	3.867561	Tumor	BRCA
TCGA-BH-A0DT-11A	3.325270296	2.787012378	3.494684636	3.151155153	4.285256058	2.926073045	2.79455099	3.994571024	Normal	BRCA
TCGA-E9-A1R0-01A	2.555128056	2.790305799	2.673212914	2.603636455	2.642053267	3.180379151	2.93831379	3.258463836	Tumor	BRCA
TCGA-BH-A0B6-01A	1.586665	2.682535	2.038263	2.319643	2.977849	2.560154	2.937333	2.464175	Tumor	BRCA
TCGA-B6-A0RN-01A	2.288472797	2.459190891	2.298499196	2.46513945	3.641055801	3.199973024	2.683343884	3.982454195	Tumor	BRCA
TCGA-A8-A09W-01A	1.963677	1.953976	2.252799	2.790362	2.809108	2.246455	2.541839	3.380997	Tumor	BRCA
TCGA-EW-A1P3-01A	2.265834769	2.518296702	2.854746398	2.289411425	3.767993601	3.174956908	2.580256552	3.1910706	Tumor	BRCA
TCGA-A7-A13F-11A	2.902197432	2.533666307	3.00580509	2.793476838	3.817645986	2.590366845	2.579940775	3.555541427	Normal	BRCA
TCGA-A2-A0T6-01A	3.174906923	3.196400755	3.491444545	3.236887141	4.104292809	2.911578443	2.919001076	4.14769461	Tumor	BRCA
TCGA-A7-A5ZW-01A	1.925488341	2.257500919	2.423872405	1.681446914	3.214868666	2.5923663	2.433612189	3.345790572	Tumor	BRCA
TCGA-BH-A203-01A	2.510456	2.208167	2.654358	2.617714	2.663493	2.710222	2.764492	2.836861	Tumor	BRCA
TCGA-DS-A7WI-01A	0.890589094	3.117914993	1.188906243	1.415773379	1.829087235	2.917177035	2.084450677	1.630353662	Tumor	CESC
TCGA-EX-A449-01A	1.76527848	3.190026825	2.352101177	2.243196906	2.659462712	3.180474437	2.990437935	2.50151724	Tumor	CESC
TCGA-VS-A958-01A	2.275735601	4.092812958	2.280259711	2.489356606	3.03226739	3.07447728	3.181075923	3.409317804	Tumor	CESC
TCGA-MY-A5BE-01A	1.809285595	2.950475182	1.861438033	2.095090128	2.543492259	3.062884474	2.61211769	2.105574215	Tumor	CESC
TCGA-C5-A905-01A	1.653042	3.168236	2.080708	2.346713	2.897358	3.488339	2.808286	2.522618	Tumor	CESC
TCGA-Q1-A73Q-01A	1.599938727	2.949728806	2.403109946	2.487166082	3.470490257	2.980328552	2.88760241	3.46710484	Tumor	CESC
TCGA-BI-A0VR-01A	1.700083189	3.259427579	2.073146638	2.146997563	3.34904253	3.425747483	2.852856222	2.589634179	Tumor	CESC
TCGA-EK-A2PK-01A	2.300499	3.660765	2.212278	2.420349	3.032109	2.964767	2.684321	2.788504	Tumor	CESC
TCGA-FU-A3WB-01A	1.731759	3.138871	2.302145	2.807171	3.252393	3.604615	3.048606	2.817338	Tumor	CESC
TCGA-MA-AA41-01A	2.15928067	3.270541599	2.387966898	2.530835056	3.524901701	3.255016811	3.207122678	2.970658151	Tumor	CESC
TCGA-IR-A3LK-01A	1.715552018	3.1596442	1.645492395	1.835428062	3.077006905	2.80541154	2.264973225	2.289075942	Tumor	CESC
TCGA-VS-A952-01A	1.851045466	4.650373369	3.006504557	3.139600426	3.843225312	3.25348036	3.157215536	3.106044495	Tumor	CESC
TCGA-C5-A8YT-01A	2.467728566	3.170470647	3.245114423	3.047089875	3.703557555	3.229948928	3.45889313	2.950885945	Tumor	CESC
TCGA-EA-A5ZD-01A	1.875706854	2.640457097	2.062033454	2.028528479	2.717512865	2.782076859	3.012442026	2.959153193	Tumor	CESC
TCGA-C5-A1MI-01A	2.552669	4.383819	2.774683	3.281928	3.434128	3.853554	3.867841	3.473457	Tumor	CESC
TCGA-EK-A2RO-01A	0.905706383	1.911004137	1.211611396	1.080826914	2.192989391	2.372534008	1.650185977	1.145462383	Tumor	CESC
TCGA-FU-A3YQ-01A	2.262172	2.950624	2.408905	2.762229	3.222693	2.846269	2.802281	2.765592	Tumor	CESC
TCGA-C5-A7CL-01A	1.514746877	3.193453321	1.71992247	2.584173094	2.688977129	2.65749412	2.539149359	3.45910146	Tumor	CESC
TCGA-VS-A9UB-01A	2.497626288	3.017344705	2.240268835	3.178413597	2.756886756	2.78246684	2.991403835	2.542900841	Tumor	CESC
TCGA-C5-A1BM-01A	1.257808	2.821053	2.420573	2.284181	3.375392	2.70093	2.923524	3.199858	Tumor	CESC
TCGA-C5-A2LY-01A	1.176881124	2.453719143	0.897326369	1.273145393	2.552867811	2.674919311	2.336776287	1.877972845	Tumor	CESC
TCGA-EA-A50E-01A	1.205826054	3.528025912	2.111912786	1.882711258	2.183920088	2.605966187	2.264941148	2.384888693	Tumor	CESC
TCGA-ZJ-AAXU-01A	1.125942	2.643158	1.317187	1.525433	2.395611	2.980135	2.255965	1.803233	Tumor	CESC
TCGA-HM-A6W2-01A	1.763414545	3.022603675	2.282197453	2.025783783	0.702988963	2.509441995	2.747266629	1.466884724	Tumor	CESC
TCGA-C5-A1MQ-01A	1.168318715	2.563590117	1.010381114	0.917237294	1.484314387	2.979429427	2.119915266	1.55525819	Tumor	CESC
TCGA-C5-A1BE-01B	1.353151	3.009472	2.004176	2.216964	3.217219	3.283358	2.886427	2.451424	Tumor	CESC
TCGA-C5-A1MN-01A	1.973206	2.622041	1.5697	1.969154	2.726721	2.664926	2.000069	2.224932	Tumor	CESC
TCGA-VS-A9U7-01A	1.20648	2.187166	0.670123	1.328928	2.167412	2.990597	3.142312	2.243461	Tumor	CESC
TCGA-ZJ-AB0I-01A	1.567049614	3.340381853	1.696012725	2.05066543	2.559718853	2.993897407	2.820207614	2.73904129	Tumor	CESC
TCGA-LP-A4AX-01A	2.100614386	3.412195825	1.943511549	2.754916127	2.537326618	3.366791424	2.825752114	2.442613766	Tumor	CESC
TCGA-JW-A5VH-01A	2.037481283	3.878419901	2.21407091	2.513672117	3.072761678	3.234841122	2.590172942	2.180689761	Tumor	CESC
TCGA-C5-A902-01A	1.484600985	3.381189846	1.772587793	2.496651397	2.651938735	3.510773744	2.811754054	3.103841295	Tumor	CESC
TCGA-FU-A23L-01A	1.934283916	3.257445943	2.349868745	2.475875882	3.364617384	3.214214564	3.105514036	3.248589722	Tumor	CESC
TCGA-FU-A3NI-01A	1.867735	3.105784	3.012275	2.859651	3.699392	3.586613	2.78618	3.643791	Tumor	CESC
TCGA-VS-A9UT-01A	2.57498716	4.054470388	2.89884839	3.512410593	3.902191979	3.755755478	3.52828074	3.147213598	Tumor	CESC
TCGA-C5-A8YR-01A	1.528019754	3.46773095	1.735179707	2.753844227	2.231372903	3.606013148	2.504223401	2.428298159	Tumor	CESC
TCGA-VS-A94X-01A	2.15585	3.816878	2.253847	3.036933	2.960005	3.012342	3.142078	3.559225	Tumor	CESC
TCGA-VS-A8EK-01A	1.710711	3.667936	2.353324	2.745279	2.438372	3.458179	3.446557	2.945512	Tumor	CESC
TCGA-FU-A3HZ-01A	1.693220261	3.051119725	1.825506368	2.248981975	2.699232873	3.007555438	2.188361636	2.077569461	Tumor	CESC
TCGA-ZJ-AAXT-01A	2.279544	4.360918	2.375236	2.858489	3.512506	3.454435	3.187698	2.860087	Tumor	CESC
TCGA-C5-A2LT-01A	2.10431	2.851059	1.485189	1.584635	2.507536	2.372433	2.007276	1.746872	Tumor	CESC
TCGA-WL-A834-01A	2.216013666	5.454865423	2.016099265	2.91598034	2.835385457	2.784292688	2.901469765	3.471878904	Tumor	CESC
TCGA-FU-A40J-01A	2.142713	3.018057	1.6803	1.880828	2.855188	2.933177	2.907401	2.93257	Tumor	CESC
TCGA-MU-A5YI-01A	1.735713	2.82091	2.296343	1.956233	3.73415	2.908329	3.022093	2.684641	Tumor	CESC
TCGA-MA-AA3W-01A	1.923848477	3.255523819	2.124879106	2.497166518	3.274590996	3.254555056	3.060127932	2.898707387	Tumor	CESC
TCGA-EK-A2PG-01A	1.566058	2.374681	1.947994	1.525502	3.192273	2.240686	1.617967	2.001558	Tumor	CESC
TCGA-UC-A7PG-06A	1.756625586	3.939290052	2.345569087	2.860492811	2.957903801	3.448476338	3.553253748	3.069327757	Tumor	CESC
TCGA-EA-A5ZE-01A	1.435473538	3.02788877	2.020315212	2.186371936	3.154374721	3.241656028	2.857838332	3.481033308	Tumor	CESC
TCGA-4J-AA1J-01A	1.841676804	3.267891587	2.477279262	2.808599419	3.610233807	3.381273973	2.871972431	3.104371894	Tumor	CESC
TCGA-C5-A7CH-01A	1.556737811	2.710968057	1.865378265	2.389911575	2.430489269	2.930080778	2.359419666	2.174580069	Tumor	CESC
TCGA-C5-A8XH-01A	1.649965	3.184671	1.608725	2.450388	3.085954	3.046818	3.157104	2.601377	Tumor	CESC
TCGA-JW-A69B-01A	1.055488254	2.688530308	2.270490856	1.94366579	3.302177675	2.818946929	2.301502478	2.369726253	Tumor	CESC
TCGA-ZX-AA5X-01A	1.560081054	3.055225712	2.056336418	2.518041131	2.943287783	3.064628288	2.824099596	2.689928121	Tumor	CESC
TCGA-VS-A9V0-01A	2.750032101	2.435461393	2.832194928	3.07282252	3.175873678	3.363866461	2.937274881	3.345774168	Tumor	CESC
TCGA-EA-A97N-01A	2.596823869	3.636878741	2.802974964	3.449732967	3.359620309	3.850509722	3.676790266	3.767552492	Tumor	CESC
TCGA-Q1-A73S-01A	1.582288818	3.147852027	1.501706357	1.510554749	2.30188829	3.238190924	2.40242724	1.67307638	Tumor	CESC
TCGA-ZJ-AAXA-01A	1.625003	3.389888	2.113745	2.059642	2.733533	3.554604	2.93203	2.737062	Tumor	CESC
TCGA-DS-A0VL-01A	1.46178	3.174498	2.066653	2.466169	3.276086	3.154136	3.036285	3.011534	Tumor	CESC
TCGA-C5-A1BN-01B	2.35042854	3.592557227	1.558576902	2.522981936	2.080710349	2.834629507	1.803192998	3.439393186	Tumor	CESC
TCGA-EK-A2IR-01A	1.496618	3.427727	2.379573	2.333931	3.148319	2.499044	3.139621	2.40883	Tumor	CESC
TCGA-C5-A2M1-01A	2.142984	2.914499	3.061553	2.415545	3.130379	3.18573	2.151912	2.658456	Tumor	CESC
TCGA-C5-A7CJ-01A	2.378365391	3.250426368	2.957982158	2.989565485	4.015451639	3.052217277	2.881518944	3.668901321	Tumor	CESC
TCGA-EA-A1QT-01A	1.313646	3.164553	2.035093	2.292443	2.790099	3.503115	2.961056	2.305186	Tumor	CESC
TCGA-VS-A957-01A	1.806712956	3.260059153	2.560916587	2.753039151	3.549705119	3.442962847	3.061090055	3.860122321	Tumor	CESC
TCGA-JW-A5VK-01A	0.8454638	2.95374	1.079459	1.046194	1.508108	3.081239	1.92328	1.424438	Tumor	CESC
TCGA-EK-A2R7-01A	2.076435	4.165812	1.860212	2.202321	3.274288	3.087934	2.732882	2.842758	Tumor	CESC
TCGA-EA-A4BA-01A	2.059900084	2.379454625	2.024977064	1.952310943	2.713351301	2.980404058	2.422959175	1.917783469	Tumor	CESC
TCGA-EA-A411-01A	1.73702	3.44823	2.239092	2.590884	3.168441	3.369467	3.255064	3.029036	Tumor	CESC
TCGA-HM-A6W2-06A	2.928713668	2.993241691	3.828172931	3.355891263	1.227487641	3.67439441	3.885551218	3.015157045	Tumor	CESC
TCGA-C5-A7UE-01A	1.541150143	2.859903007	1.458115209	1.8206226	2.108145861	3.36555354	2.600111233	1.675310481	Tumor	CESC
TCGA-JW-A5VI-01A	1.915004	3.7687	2.284356	2.569547	2.934856	3.698761	3.531724	2.616173	Tumor	CESC
TCGA-VS-A9UD-01A	0.999618554	2.972432723	1.146428309	1.743173608	2.011713402	2.69528155	2.407732312	1.701952425	Tumor	CESC
TCGA-DS-A0VN-01A	1.539985	2.703422	1.779537	1.899274	3.055272	2.985344	2.968236	1.577425	Tumor	CESC
TCGA-HM-A3JK-01A	1.723308786	3.302914088	1.582139761	1.891418826	2.590550208	3.244166172	2.73722821	2.509515599	Tumor	CESC
TCGA-LP-A5U3-01A	0.9684982	2.382374	1.724967	1.602807	2.422143	2.695917	2.315421	2.613324	Tumor	CESC
TCGA-DG-A2KH-01A	1.838523193	3.190806931	2.024253705	1.951055675	2.925254975	2.894792121	2.087140147	2.690583717	Tumor	CESC
TCGA-C5-A2LS-01A	1.865657296	2.634282942	2.328234564	1.969075962	3.056524927	3.136060547	2.34868024	2.649538629	Tumor	CESC
TCGA-IR-A3LH-01A	1.711135929	2.72648659	1.729027479	1.86802393	3.198064438	2.975887112	2.120530887	2.670556435	Tumor	CESC
TCGA-Q1-A5R3-01A	1.190379	2.054191	0.3401844	0.8859183	0.6274038	2.499022	2.228051	1.203987	Tumor	CESC
TCGA-MA-AA3X-01A	1.436864	3.355928	2.698246	2.44625	2.90769	3.666961	2.436018	3.316402	Tumor	CESC
TCGA-VS-A954-01A	1.159940397	3.595488851	1.793578975	1.976640636	2.71950476	3.523993314	2.868772329	2.511659769	Tumor	CESC
TCGA-EA-A3HS-01A	2.539865	3.631663	2.788825	2.944517	3.8447	3.769704	3.138166	3.882495	Tumor	CESC
TCGA-EA-A3HR-01A	1.823229	3.7203	2.769113	2.827576	3.638031	3.187548	3.008277	3.150602	Tumor	CESC
TCGA-ZJ-AB0H-01A	1.952361554	3.554653949	2.455415472	3.070902748	3.052224664	3.097678375	3.627922225	3.229067798	Tumor	CESC
TCGA-JX-A3Q0-01A	1.672778359	3.020224398	1.732391734	2.236463921	2.609295528	3.401923821	2.990920349	2.625803967	Tumor	CESC
TCGA-DS-A3LQ-01A	1.163913	2.829658	2.161239	2.401993	2.246924	3.20234	2.747696	2.497969	Tumor	CESC
TCGA-EK-A2R8-01A	2.506668	2.565866	2.001651	2.309826	3.024616	2.760584	2.748918	2.418488	Tumor	CESC
TCGA-FU-A3TX-01A	2.452749	2.806636	2.188715	2.296742	2.127155	3.077199	2.518203	2.992164	Tumor	CESC
TCGA-EA-A556-01A	2.032832731	2.406350177	2.310994558	2.52467157	3.034686058	3.185452465	2.806742534	2.681643765	Tumor	CESC
TCGA-VS-A9UO-01A	1.710135	3.280529	2.078758	2.956185	3.034407	3.653978	3.164169	2.728308	Tumor	CESC
TCGA-EX-A3L1-01A	1.607174	2.934497	2.205199	2.402825	2.713516	2.833936	2.158013	2.555832	Tumor	CESC
TCGA-C5-A7CM-01A	1.505072279	3.41779516	1.31699287	2.566577465	2.17112409	2.840794609	2.839598466	2.293080862	Tumor	CESC
TCGA-ZJ-AAXF-01A	1.93211052	3.449128947	2.059504846	2.616975052	2.835938716	3.384221455	3.436444293	2.762446251	Tumor	CESC
TCGA-2W-A8YY-01A	2.319612258	3.514405227	2.517721916	2.634624754	3.109521064	3.552037088	2.989090481	2.595421727	Tumor	CESC
TCGA-VS-A9UR-01A	2.709389137	3.340202687	2.268593343	2.245649416	3.779851039	3.397598926	2.327192404	3.119612049	Tumor	CESC
TCGA-C5-A7X3-01A	1.5001641	2.925662771	1.680555129	1.819372092	2.42320456	3.056051849	2.058996865	2.044916635	Tumor	CESC
TCGA-HM-A4S6-01A	2.332652604	3.342280908	2.255160894	2.838276436	2.866580501	3.685018204	3.349882387	3.298972632	Tumor	CESC
TCGA-FU-A770-01A	1.898728161	2.851764681	2.050268842	1.530090975	3.200611861	2.271022797	2.054710593	2.315266952	Tumor	CESC
TCGA-VS-A9UC-01A	1.897447	3.066381	2.498917	2.819817	2.816573	3.133592	3.281228	3.606387	Tumor	CESC
TCGA-DS-A1OC-01A	1.880771	3.329585	0.8841058	2.864437	3.888344	3.904349	2.933468	3.829307	Tumor	CESC
TCGA-EX-A69M-01A	1.527840782	3.131562528	2.249457454	2.492194211	3.051977505	2.921543018	2.695956829	3.275590724	Tumor	CESC
TCGA-C5-A1MK-01A	1.591024158	3.301159863	2.552856545	2.295954669	3.453232129	2.553088061	2.650613613	2.983004486	Tumor	CESC
TCGA-JW-A5VJ-01A	1.510882	3.114441	2.298155	2.072671	2.792782	3.404068	2.416404	2.931423	Tumor	CESC
TCGA-EX-A1H6-01B	1.746406842	2.520752873	1.746185165	2.250375752	3.254040307	2.918432071	2.393138549	1.584921468	Tumor	CESC
TCGA-EA-A3Y4-01A	1.672832	2.646793	1.338088	1.420096	2.120899	2.643079	2.090238	1.268985	Tumor	CESC
TCGA-JW-A5VL-01A	1.498101	2.941456	1.593538	1.92062	1.945021	3.252278	3.063351	2.043857	Tumor	CESC
TCGA-EA-A1QS-01A	2.247052	2.604501	2.109924	2.506106	3.017631	2.820614	2.588217	2.602179	Tumor	CESC
TCGA-EK-A2PM-01A	1.389055	2.790889	2.062478	1.322935	3.152348	2.945026	1.910752	2.484637	Tumor	CESC
TCGA-JX-A3PZ-01A	0.888796504	2.44175725	1.170013397	1.06628758	2.088752727	3.063638723	1.925569961	1.634772817	Tumor	CESC
TCGA-DG-A2KK-01A	1.464163	3.165075	2.174635	2.211362	3.19196	3.318254	2.642398	2.240175	Tumor	CESC
TCGA-VS-A8QM-01A	2.373756382	3.31499892	2.468727573	2.723487334	3.386682242	3.321841445	3.233959218	2.999914903	Tumor	CESC
TCGA-C5-A7CO-01A	1.567045	3.378717	2.148782	2.001582	3.165628	3.021959	2.423787	1.971405	Tumor	CESC
TCGA-VS-A9UH-01A	1.497860038	2.602283123	1.35378789	1.716262844	1.96735421	2.928991753	2.262926391	1.757659686	Tumor	CESC
TCGA-EA-A439-01A	2.404999	3.340472	2.221091	2.469726	3.461414	3.250247	2.878571	2.886694	Tumor	CESC
TCGA-EK-A3GJ-01A	1.218961	2.750446	1.811348	2.292479	2.660455	3.123308	2.505892	2.183694	Tumor	CESC
TCGA-EA-A3HQ-01A	2.696881	3.233117	2.722863	2.998375	3.439759	3.553291	2.863491	3.661095	Tumor	CESC
TCGA-EA-A6QX-01A	1.793353	3.072437	2.273188	2.179099	3.042663	3.302421	3.038773	3.105975	Tumor	CESC
TCGA-C5-A7UI-01A	1.106857648	2.501883721	1.129377786	1.407427029	1.91972304	2.895419765	2.006270586	1.624738691	Tumor	CESC
TCGA-ZJ-AAXD-01A	2.294650051	3.253662526	2.381175562	2.658207052	3.357491813	3.581026834	2.931604569	3.096840156	Tumor	CESC
TCGA-LP-A4AV-01A	1.192907811	1.745393417	0.573488144	0.796438281	1.240448939	3.039109701	1.569009607	1.140115999	Tumor	CESC
TCGA-VS-A950-01A	1.517446204	3.180255664	2.354065831	2.379923673	2.699807328	3.282691959	2.063140084	2.341930892	Tumor	CESC
TCGA-C5-A3HD-01B	1.9469	2.9732	2.548758	2.607371	3.191796	2.975977	2.585673	2.914116	Tumor	CESC
TCGA-DS-A5RQ-01A	0.9935909	2.247036	1.807054	1.64764	2.348233	2.410813	2.396874	2.051805	Tumor	CESC
TCGA-VS-A9UP-01A	2.24953861	4.579310719	2.810162253	4.367170452	3.430418734	4.000889073	4.01444583	3.75839899	Tumor	CESC
TCGA-C5-A7CG-01A	2.101169	3.400489	2.426657	2.973278	3.578466	3.14469	3.230217	2.784246	Tumor	CESC
TCGA-MY-A5BD-01A	1.220019782	2.478932675	1.947232151	1.78105221	2.496668846	2.909459961	2.578626143	2.04742479	Tumor	CESC
TCGA-C5-A1M6-01A	1.650821496	3.136434351	2.167521986	2.96887057	3.399928946	3.018754529	2.406822337	2.782165717	Tumor	CESC
TCGA-VS-A8QF-01A	1.228164024	3.268395043	1.920548175	2.205590694	2.786206747	3.034446661	2.594198657	2.813355025	Tumor	CESC
TCGA-EK-A2RE-01A	2.015828431	2.816123809	1.522000684	2.382905365	1.938474152	2.516886866	2.238647862	2.516972404	Tumor	CESC
TCGA-UC-A7PG-01A	1.92983898	3.926695825	2.802122484	3.122532365	3.176448028	3.050358677	3.301270571	3.6729861	Tumor	CESC
TCGA-VS-AA62-01A	2.071273853	2.917297861	2.337575656	2.715336681	3.214281528	2.918116515	2.987392029	2.550040793	Tumor	CESC
TCGA-C5-A2M2-01A	1.590518	2.923526	2.518654	2.463306	3.563612	3.058063	2.750818	2.665656	Tumor	CESC
TCGA-MA-AA3Y-01A	1.892133	2.908648	1.730937	2.354163	2.476692	3.10047	2.651646	2.167	Tumor	CESC
TCGA-MY-A913-01A	2.042974491	3.079622641	1.605302729	2.6148477	2.508779333	3.158063322	2.835832362	2.091446191	Tumor	CESC
TCGA-C5-A7CK-01A	2.650434	3.935768	2.559094	3.235565	3.516652	3.357632	2.870959	3.604594	Tumor	CESC
TCGA-UC-A7PI-01A	2.280434	3.261963	2.553872	2.847817	3.451422	3.333799	3.00708	2.829156	Tumor	CESC
TCGA-C5-A7X5-01A	0.91654198	4.261388817	1.394114181	1.951359858	2.16573788	2.507386759	1.887184415	2.730869603	Tumor	CESC
TCGA-DG-A2KJ-01A	0.96784639	1.159511199	0.238970732	0.367878952	1.33264128	3.14584469	1.33652789	0.553890178	Tumor	CESC
TCGA-VS-A9V3-01A	2.249588581	3.688491944	2.75171764	3.259922689	3.632299334	3.533489181	3.730967398	3.582335654	Tumor	CESC
TCGA-DS-A7WF-01A	2.377049	3.067331	2.698897	2.983439	3.464322	3.414612	2.816939	2.799921	Tumor	CESC
TCGA-C5-A8XK-01A	1.392457047	3.014904169	1.814819037	2.743003394	2.460831505	3.421356257	2.917164843	2.37988744	Tumor	CESC
TCGA-EA-A5FO-01A	2.241185122	2.536292575	2.466254674	2.059112323	3.104537175	3.053916886	2.295286933	2.7081176	Tumor	CESC
TCGA-VS-A9UZ-01A	2.226146139	3.459768149	2.587296497	2.656355984	3.435928952	3.358057295	3.259024877	2.623389402	Tumor	CESC
TCGA-EK-A2IP-01A	1.143915229	2.728213971	1.798052271	2.383220475	2.953633553	3.042790346	2.527367744	1.864569605	Tumor	CESC
TCGA-VS-A94W-01A	1.815629361	3.732809543	2.344649799	2.681825342	3.473032728	3.185561598	3.180929543	2.532923794	Tumor	CESC
TCGA-DS-A1OB-01A	1.538581	2.886047	2.294985	1.798308	3.609839	2.538682	2.13539	2.552094	Tumor	CESC
TCGA-EA-A410-01A	2.371147605	3.893280429	1.831481982	2.985826265	3.138000251	3.387531511	2.591465681	2.184069865	Tumor	CESC
TCGA-EX-A8YF-01A	2.26038036	3.341775944	2.293848987	2.473576416	3.711023969	3.061224827	2.972207373	3.36778609	Tumor	CESC
TCGA-EK-A2H0-01A	1.96317	2.938335	1.650991	2.462237	1.991479	2.970205	2.56614	2.41095	Tumor	CESC
TCGA-VS-A9UV-01A	1.656948381	3.207096731	2.373581822	2.42126712	3.324138143	3.213322957	2.708314221	2.905139715	Tumor	CESC
TCGA-LP-A7HU-01A	1.620888922	3.673886919	1.838136263	2.378094028	2.350418999	3.162688151	3.233133193	2.038868884	Tumor	CESC
TCGA-VS-A8EI-01A	1.513042871	3.546739561	1.555624366	2.38656673	3.555839671	2.87034351	2.74684407	2.001497734	Tumor	CESC
TCGA-BI-A0VS-01A	1.759187	3.063535	2.001109	2.691398	2.898087	3.396497	2.404435	2.463169	Tumor	CESC
TCGA-DS-A0VM-01A	1.631444	2.232145	1.071685	1.441289	2.47501	2.698185	2.287295	2.141799	Tumor	CESC
TCGA-IR-A3LB-01A	1.778762	3.024289	2.164899	2.339461	3.629441	2.380048	2.693022	2.194679	Tumor	CESC
TCGA-VS-A8EC-01A	2.399748	3.067423	2.48001	2.912086	2.921131	3.491974	2.934853	2.566568	Tumor	CESC
TCGA-VS-A9V2-01A	1.780019172	3.280201288	2.582938528	2.831224814	3.279429414	3.268224513	3.305734131	3.375696842	Tumor	CESC
TCGA-EK-A3GN-01A	2.143005	2.777854	1.401106	3.089946	2.769248	3.277977	2.854795	2.995288	Tumor	CESC
TCGA-IR-A3LA-01A	1.571675	2.835597	3.312561	2.466759	3.56995	3.286183	2.64638	2.649265	Tumor	CESC
TCGA-C5-A7X8-01A	1.602857226	2.822433194	1.858313991	1.833544453	2.792674637	3.224316255	2.652844348	2.030107809	Tumor	CESC
TCGA-EK-A2RL-01A	1.300665	2.433015	2.112012	1.71234	3.347765	3.384694	2.460894	2.997277	Tumor	CESC
TCGA-C5-A0TN-01A	1.267611881	3.042464723	1.114650557	1.756709903	2.189362986	2.750915379	2.100046958	2.104112351	Tumor	CESC
TCGA-FU-A57G-01A	1.960937102	2.819959594	2.347014986	2.173512759	2.795289238	2.690075884	2.384014429	2.363295977	Tumor	CESC
TCGA-EK-A2PI-01A	1.55746	3.057457	2.100486	2.144861	3.526606	3.016054	2.929437	2.955611	Tumor	CESC
TCGA-Q1-A73P-01A	1.360094	2.69678	2.135883	2.305853	3.448396	3.225884	2.380935	2.53943	Tumor	CESC
TCGA-C5-A1MP-01A	1.7037405	2.908779588	2.045214722	1.923040583	3.061509449	2.983900274	2.602791793	3.479791898	Tumor	CESC
TCGA-VS-A8EL-01A	1.181138	2.997971	1.491997	1.937156	2.233886	2.85751	2.761515	2.045103	Tumor	CESC
TCGA-C5-A1BQ-01C	1.745915	2.784227	2.371994	1.974518	3.05485	2.861268	2.588432	2.227389	Tumor	CESC
TCGA-ZJ-AAXI-01A	1.241820273	2.537198205	1.662337705	2.254245195	3.238082163	3.010939123	2.786881404	2.29349886	Tumor	CESC
TCGA-FU-A23K-01A	1.479271301	2.098004061	1.224933027	0.982394806	1.551300514	3.068548118	2.243667686	1.004464716	Tumor	CESC
TCGA-Q1-A6DT-01A	1.569100285	2.186023508	1.55485552	2.052058932	3.084575993	2.372941821	2.018208921	2.835208103	Tumor	CESC
TCGA-EK-A2H1-01A	1.709402089	2.160768332	0.956980977	1.60417168	1.457779194	2.639694903	1.962521392	1.425197073	Tumor	CESC
TCGA-C5-A1M5-01A	1.751377504	2.86239177	1.552749673	2.045029411	3.358022973	3.320987689	2.881227606	2.761571638	Tumor	CESC
TCGA-EA-A44S-01A	1.779166	2.89827	2.297554	1.977569	2.867531	3.229708	2.362925	2.225475	Tumor	CESC
TCGA-EA-A78R-01A	0.88311903	2.147012924	0.963808651	1.189287398	1.89726517	2.534372767	2.130033448	1.561250199	Tumor	CESC
TCGA-C5-A7XC-01A	1.680411632	3.28466415	2.482866281	2.931971883	3.06213128	3.440231915	3.131212154	3.052646721	Tumor	CESC
TCGA-VS-A9V4-01A	2.261008363	3.665568276	2.272477451	2.640453736	3.580807587	3.156099224	2.842294163	2.548192048	Tumor	CESC
TCGA-EK-A2RA-01A	1.624062	2.945151	1.921474	1.881846	2.839223	2.904489	2.533592	2.420033	Tumor	CESC
TCGA-EX-A1H5-01A	1.705301313	3.311450964	1.860649021	2.424125866	2.833497313	3.86498364	3.223706227	2.657749353	Tumor	CESC
TCGA-VS-A953-01A	1.87718	3.281171	2.057477	2.018935	2.823546	3.842575	2.262429	1.834298	Tumor	CESC
TCGA-MA-AA3Z-01A	2.012928554	3.065880111	2.182588036	2.530596318	3.149069217	3.13596898	2.631573486	2.522035639	Tumor	CESC
TCGA-VS-A959-01A	2.094694886	3.811230788	2.439313614	2.752888409	3.132117527	3.169697514	3.197964301	3.358388434	Tumor	CESC
TCGA-FU-A3EO-01A	1.372904598	1.570668952	1.073389924	0.712509255	1.965028672	2.387389818	1.919536277	1.373621133	Tumor	CESC
TCGA-BI-A20A-01A	1.644383606	3.30029486	2.130281575	2.274199899	3.381786217	3.016296894	2.799540249	2.658071988	Tumor	CESC
TCGA-DS-A1OD-01A	1.988234	3.904486	1.985948	2.380043	2.921054	3.222922	2.838003	2.456183	Tumor	CESC
TCGA-C5-A1M9-01A	2.390938	2.535068	1.732562	1.943266	2.866668	2.929857	2.105467	2.639509	Tumor	CESC
TCGA-MY-A5BF-11A	1.907295149	2.271073444	1.612805464	1.459734131	2.573266366	2.479588831	2.419221505	2.082165073	Normal	CESC
TCGA-Q1-A6DW-01A	1.625502	3.30059	2.393242	2.946944	4.160469	3.547226	3.315672	3.854537	Tumor	CESC
TCGA-C5-A3HF-01A	2.47445	2.957772	2.478617	2.722558	3.406594	3.064103	2.882211	3.044999	Tumor	CESC
TCGA-VS-A8Q9-01A	1.335014609	2.855834148	2.096911735	2.916099005	2.671098108	3.589075503	3.269287447	2.833284797	Tumor	CESC
TCGA-Q1-A5R2-01A	1.133502	2.547704	0.8689303	1.259525	1.29773	2.95874	2.322733	1.51922	Tumor	CESC
TCGA-VS-A8Q8-01A	1.065014458	2.662091597	1.294517462	2.281997607	2.857793738	2.750265694	2.750356665	2.247448434	Tumor	CESC
TCGA-C5-A1BJ-01A	1.525279	3.754423	2.194971	2.459074	3.34252	3.066492	2.57997	3.335752	Tumor	CESC
TCGA-Q1-A6DV-01A	2.175678	2.948535	2.32189	2.399535	3.421854	3.190392	2.621586	2.433471	Tumor	CESC
TCGA-EK-A3GK-01A	2.475151885	3.185169036	1.835088708	2.452146633	2.451437191	3.499229222	3.529443692	3.281791937	Tumor	CESC
TCGA-IR-A3LF-01A	2.687243	3.329403	2.647304	3.023409	3.83839	3.090449	3.198017	2.781352	Tumor	CESC
TCGA-C5-A1M7-01A	1.325087	2.991066	2.023227	2.286512	2.707348	3.433649	2.572148	2.890572	Tumor	CESC
TCGA-EK-A2PL-01A	1.813730779	3.619798098	1.915206421	2.309891419	3.233515069	2.970100205	2.725039028	2.158736466	Tumor	CESC
TCGA-LP-A4AU-01A	1.61581	3.106946	2.279359	2.767249	2.627814	2.704869	2.932237	2.224547	Tumor	CESC
TCGA-ZJ-AAXJ-01A	1.635029227	1.163424602	1.661000008	1.762073231	2.306014419	1.839933625	1.952979391	1.636742917	Tumor	CESC
TCGA-VS-A94Z-01A	2.288042077	3.380696241	2.608443663	3.047027094	3.648099598	3.174029026	3.471297703	3.29926097	Tumor	CESC
TCGA-EK-A2GZ-01A	0.9735823	2.412697	1.726004	1.75509	3.173902	2.493003	2.46664	2.674648	Tumor	CESC
TCGA-JW-A852-01A	0.9990194	2.075434	0.7870679	0.927793	1.282571	2.841549	1.908355	1.229799	Tumor	CESC
TCGA-VS-A9V5-01A	2.474243396	3.329389084	2.749209361	2.897725495	3.492579357	3.208069809	3.054559667	2.726058033	Tumor	CESC
TCGA-ZJ-AAXB-01A	2.237392098	3.009794037	1.689352047	1.434875888	2.110707411	2.331853135	2.320194753	2.177519291	Tumor	CESC
TCGA-EK-A2R9-01A	1.343242	2.669978	1.850209	1.625703	2.761897	2.888972	2.143728	1.746519	Tumor	CESC
TCGA-C5-A3HE-01A	2.056375857	3.226525026	1.810484537	2.467909022	3.134674306	3.27246519	3.267216896	2.004410259	Tumor	CESC
TCGA-ZJ-A8QR-01A	1.451984769	3.1382893	1.980839043	2.532561047	2.845584224	3.016984893	2.722655511	2.604757796	Tumor	CESC
TCGA-EK-A2RC-01A	1.745115	2.373073	1.907457	1.748227	2.85117	2.85545	2.434269	2.388694	Tumor	CESC
TCGA-C5-A1ML-01A	2.080433627	2.904277194	2.513786042	2.995696484	3.596762428	2.604180308	2.790022932	3.028411779	Tumor	CESC
TCGA-FU-A5XV-01A	1.747387148	2.930892349	1.624245023	2.385008809	2.782799398	2.883357312	2.767755937	2.640510013	Tumor	CESC
TCGA-EA-A43B-01A	1.057698102	2.902888961	1.171733347	1.442114312	2.002773543	2.869445629	2.220031041	1.386973108	Tumor	CESC
TCGA-MA-AA42-01A	1.295287	2.39114	1.196362	1.203518	2.489383	2.416531	2.217313	2.053298	Tumor	CESC
TCGA-VS-A9UJ-01A	2.241721136	3.399815346	3.101684433	3.241086118	3.804920423	3.340693812	3.730176086	2.696654805	Tumor	CESC
TCGA-VS-A9V1-01A	2.178484477	3.409844577	2.556483842	2.98398135	3.241197552	3.267131297	3.399474806	2.248810631	Tumor	CESC
TCGA-JW-AAVH-01A	2.065529581	3.30029057	2.251100543	2.564229752	3.454539298	3.265020778	3.309797976	3.091702586	Tumor	CESC
TCGA-VS-A8EJ-01A	1.313508	2.245146	1.657276	1.713735	2.738923	3.019998	2.880318	2.010857	Tumor	CESC
TCGA-Q1-A73O-01A	2.585572	2.95016	2.307887	2.759194	3.434876	2.956081	2.83646	2.529814	Tumor	CESC
TCGA-FU-A2QG-01A	2.532399	3.032482	1.651512	2.767007	2.957076	3.337555	3.582978	3.150976	Tumor	CESC
TCGA-DS-A1O9-01A	1.175833	2.327076	1.720394	2.004439	3.195089	2.447558	2.561384	2.223596	Tumor	CESC
TCGA-VS-A8QA-01A	2.41152	2.640113	2.524751	2.161729	3.133261	3.820743	2.806409	2.984429	Tumor	CESC
TCGA-C5-A1MH-01A	1.750204	3.167883	1.817754	2.560895	2.481425	3.386818	3.066963	2.45864	Tumor	CESC
TCGA-XS-A8TJ-01A	2.046813663	3.41484645	2.44987131	2.94483516	3.060765331	3.827662711	3.353497301	3.123073244	Tumor	CESC
TCGA-C5-A1ME-01A	1.180232	2.417609	1.421773	1.150163	2.085329	2.359395	1.894333	1.333788	Tumor	CESC
TCGA-C5-A2LZ-01A	2.039055	3.14317	1.67523	2.450014	3.537461	3.085139	2.701357	3.085664	Tumor	CESC
TCGA-HM-A3JJ-11A	2.325658	2.457853	2.338327	2.271364	3.422488	2.830588	2.889773	2.853249	Normal	CESC
TCGA-GH-A9DA-01A	1.630048613	3.062624136	1.608582733	2.407966264	2.094843584	3.194331936	2.756698062	1.833026732	Tumor	CESC
TCGA-VS-A8QH-01A	2.042463241	2.939971549	2.116530286	2.422750175	3.309170046	2.814646487	2.416627556	2.044248868	Tumor	CESC
TCGA-VS-A9U6-01A	1.750153	3.244546	2.356577	3.07687	3.690388	3.692648	3.618839	3.377086	Tumor	CESC
TCGA-C5-A8YQ-01A	1.764447	3.276982	2.955943	2.837093	3.192135	3.485059	2.881101	2.97576	Tumor	CESC
TCGA-DS-A1OA-01A	2.067854	2.895857	2.329359	2.260454	3.300827	2.920875	2.222192	2.587596	Tumor	CESC
TCGA-HG-A2PA-01A	2.124760767	2.754453308	2.602241487	2.453597556	3.315807014	2.678657503	2.915631606	3.082948123	Tumor	CESC
TCGA-EA-A3QD-01A	1.657046	3.120182	1.926025	2.000111	2.958796	3.280226	2.762891	2.159631	Tumor	CESC
TCGA-C5-A7UC-01A	1.771946	3.22323	2.286119	2.578591	3.334935	2.981541	2.71828	2.194427	Tumor	CESC
TCGA-MA-AA43-01A	1.826105169	2.728498301	1.566925592	1.896374439	2.560032949	2.796171798	2.290841385	2.265643019	Tumor	CESC
TCGA-Q1-A73R-01A	2.642922	3.402311	2.582976	3.273969	3.358289	3.440554	2.9807	3.145305	Tumor	CESC
TCGA-PN-A8MA-01A	1.924081389	3.832010817	2.598556638	2.869181243	3.540340454	4.027815485	3.16870321	3.221410664	Tumor	CESC
TCGA-C5-A2LV-01A	1.183618	2.025429	0.9575067	0.7769727	1.605521	2.056154	1.294754	1.401652	Tumor	CESC
TCGA-VS-A9UQ-01A	1.73363049	3.213621292	2.629929904	2.626861709	3.401963077	3.245253859	3.201463057	2.974035577	Tumor	CESC
TCGA-MY-A5BF-01A	1.422883	2.303001	1.668075	1.49273	2.173077	2.890382	1.914421	2.103599	Tumor	CESC
TCGA-JX-A3Q8-01A	1.644993482	1.91407659	1.792467847	1.318559548	2.095750863	2.892522479	2.118400749	1.892807192	Tumor	CESC
TCGA-VS-A9UM-01A	2.108335369	3.401086462	2.796193724	2.754321658	3.680397001	3.154969995	3.219241263	3.681825821	Tumor	CESC
TCGA-VS-A8EH-01A	0.9411889	2.769001	1.66928	2.4202	3.880685	2.97123	2.876507	2.865029	Tumor	CESC
TCGA-LP-A4AW-01A	2.051207537	3.017613236	2.269224286	2.402625508	2.751695842	3.206909601	3.041029862	2.538268288	Tumor	CESC
TCGA-C5-A1MJ-01A	2.593967907	3.081951926	2.653927047	3.385017276	3.334537343	3.283546585	3.208948389	3.175411277	Tumor	CESC
TCGA-UC-A7PD-01A	1.365556	3.07314	1.783919	2.244785	2.522535	3.095336	2.66279	2.175821	Tumor	CESC
TCGA-EK-A2RK-01A	1.148504	2.445233	1.936281	1.199629	2.789858	3.338287	2.25297	2.045804	Tumor	CESC
TCGA-Q1-A5R1-01A	1.791366359	2.719853597	2.2634608	1.976841643	2.581958232	2.865703	2.467539598	2.196228576	Tumor	CESC
TCGA-VS-A9U5-01A	2.196824964	3.77895717	2.782077878	3.645185387	3.639212204	3.80613389	3.415733464	3.055626503	Tumor	CESC
TCGA-EA-A3QE-01A	1.894193	3.164127	2.57114	2.821619	3.545341	2.744056	2.962911	2.937165	Tumor	CESC
TCGA-EK-A3GM-01A	2.329171339	3.444489851	2.587688315	2.822763792	3.755004229	2.985346822	2.714559165	3.139883913	Tumor	CESC
TCGA-EA-A3HT-01A	2.127112	2.614595	1.657905	2.455351	3.103521	2.609444	2.861474	3.205007	Tumor	CESC
TCGA-IR-A3L7-01A	2.756477839	3.134668934	3.007193101	2.802369335	3.833983917	3.347068203	2.912731605	3.172106476	Tumor	CESC
TCGA-C5-A2LX-01A	1.277607	2.630456	1.090087	1.482231	1.820726	2.765604	2.246628	1.701795	Tumor	CESC
TCGA-MU-A51Y-01A	1.621746	3.031861	1.846134	2.213428	3.287734	3.128515	3.125635	2.607527	Tumor	CESC
TCGA-JX-A5QV-01A	1.423358262	2.710147176	1.822196047	1.915350499	2.154293176	3.022589873	2.686958861	2.211189978	Tumor	CESC
TCGA-FU-A3HY-01A	2.091257	2.674701	2.144567	2.362971	3.059059	2.920762	2.616922	2.798954	Tumor	CESC
TCGA-MU-A8JM-01A	1.824511546	2.51880443	1.775660323	2.558475202	2.553809632	2.748340079	3.005211101	2.064749624	Tumor	CESC
TCGA-RA-A741-01A	1.22795082	2.803782501	1.422762066	1.767087025	2.138750413	3.013973213	2.510671737	2.022043186	Tumor	CESC
TCGA-C5-A1BF-01B	1.303262	2.863254	1.887337	2.325876	2.694157	2.824265	2.266129	2.756318	Tumor	CESC
TCGA-C5-A3HL-01A	1.937158	2.370584	2.467803	2.132006	3.238253	2.67495	2.159625	2.701054	Tumor	CESC
TCGA-EK-A2RN-01A	1.415212024	3.541805149	1.494365585	1.77160799	2.777914334	2.063118014	2.793531866	1.74682616	Tumor	CESC
TCGA-C5-A901-01A	1.417244	2.455045	2.002062	2.842201	3.14824	3.059618	2.852979	2.733649	Tumor	CESC
TCGA-VS-A9UI-01A	0.980436518	3.41822215	1.984349673	2.25464425	2.679473151	3.210494608	2.874370475	2.812914121	Tumor	CESC
TCGA-VS-A9UY-01A	2.240950661	2.933924587	2.310966835	2.719718423	2.769800403	2.999835079	2.866921714	2.937496677	Tumor	CESC
TCGA-C5-A1MF-01A	0.59130681	1.753472096	0.856396403	0.824106766	1.729527639	2.603563958	1.668224492	1.294350168	Tumor	CESC
TCGA-VS-A9UL-01A	2.799900708	3.334112422	2.867287444	3.240427532	4.038879371	3.543834528	2.254589347	3.279066175	Tumor	CESC
TCGA-ZJ-AAXN-01A	1.721296	3.106866	2.321352	2.596955	2.95036	2.956536	2.929601	3.172591	Tumor	CESC
TCGA-ZJ-A8QQ-01A	1.790898	3.144258	1.462223	2.47104	1.585572	3.091723	2.677057	2.388113	Tumor	CESC
TCGA-C5-A8XI-01A	2.001557	2.980908	2.171304	2.745216	3.256214	3.380811	3.070806	3.164755	Tumor	CESC
TCGA-C5-A8XJ-01A	2.413358	3.803533	3.036463	3.408026	3.717204	3.651219	3.605389	3.251341	Tumor	CESC
TCGA-EA-A5ZF-01A	1.487723951	3.878167701	2.004595599	2.192183013	2.710416064	3.432856729	2.830520691	2.84210155	Tumor	CESC
TCGA-IR-A3LC-01A	1.424298	2.46527	1.951459	1.9348	2.935517	3.283228	2.349506	2.701144	Tumor	CESC
[truncated: 9,058 more rows]
